# Supplementary material for: trans-4-[(2,6-Dimethyl­phen­oxy)methyl]cyclo­hexa­necarboxylic acid
Source: Acta Crystallogr Sect E Struct Rep Online. 2008 Nov 8;64(Pt 12):o2263. doi: 10.1107/S1600536808035502 (PMC2960144; doi:10.1107/S1600536808035502)
Supplement: Supplementary file 1 [file e-64-o2263-sup1.cif]

##############################################################################
###                                                                        ###
###        Electronic paper (Acta Crystallographica Section E)             ###
###                                                                        ###
##############################################################################
#                                                                            #
# This CIF contains the data in a paper accepted for publication in Acta     #
# Crystallographica Section E. It conforms to the requirements of Notes      #
# for Authors for Section E, and has been peer reviewed under the auspices   #
# of the IUCr Commission on Journals.                                        #
#                                                                            #
# Full details of the Crystallographic Information File format               #
# are given in the paper "The Crystallographic Information File (CIF):       #
# a New Standard Archive File for Crystallography" by S. R. Hall, F. H.      #
# Allen and I. D. Brown [Acta Cryst. (1991), A47, 655-685].                  #
#                                                                            #
# The current version of the core CIF dictionary is obtainable from          #
# ftp://ftp.iucr.org/pub/cif_core.dic. The current version number is 2.4.    #
#                                                                            #
# Software is freely available for graphical display of the structure(s) in  #
# this CIF.  For information consult the CIF home page http://www.iucr.org/  #
# cif/home.html                                                              #
#                                                                            #
# This file may be used for bona fide research purposes within the           #
# scientific community so long as proper attribution is given to the journal # 
# article from which it was obtained.                                        #
#                                                                            #
##############################################################################
                                             
data_global
_audit_creation_method     SHELXL-97
_journal_date_recd_electronic     2008-10-28
_journal_date_accepted     2008-10-30
_journal_name_full     'Acta Crystallographica, Section E'
_journal_year     2008
_journal_volume     64
_journal_issue     12
_journal_page_first     o2263
_journal_page_last     o2263
_journal_paper_category     QO
_journal_coeditor_code     CI2698
_publ_contact_author_name     'Huang, Wen-Cai'
_publ_contact_author_address
;
Department of Pharmaceutical and Bioengineering
School of Chemical Engineering
Sichuan University
Chengdu 610065
People's Republic of China
;
_publ_contact_author_email     hwc@scu.edu.cn
_publ_contact_author_fax     '86-28-85405221'
_publ_contact_author_phone     '86-28-85405221'
_publ_section_title
;
<i>trans</i>-4-[(2,6-Dimethylphenoxy)methyl]cyclohexanecarboxylic acid
;
loop_
    _publ_author_name
    _publ_author_address
    'Zhang, Chun-Hong'
;
Department of Pharmaceutical and Bioengineering
School of Chemical Engineering
Sichuan University
Chengdu 610065
People's Republic of China
;
    'Li, Zi-Cheng'
;
Department of Pharmaceutical and Bioengineering
School of Chemical Engineering
Sichuan University
Chengdu 610065
People's Republic of China
;
    'Song, Hang'
;
Department of Pharmaceutical and Bioengineering
School of Chemical Engineering
Sichuan University
Chengdu 610065
People's Republic of China
;
    'Huang, Wen-Cai'
;
Department of Pharmaceutical and Bioengineering
School of Chemical Engineering
Sichuan University
Chengdu 610065
People's Republic of China
;
data_I
_chemical_name_systematic
;
<i>trans</i>-4-[(2,6-Dimethylphenoxy)methyl]cyclohexanecarboxylic acid
;
_chemical_name_common     ?
_chemical_formula_moiety     'C16 H22 O3'
_chemical_formula_sum     'C16 H22 O3'
_chemical_formula_iupac     'C16 H22 O3'
_chemical_formula_weight     262.34
_symmetry_cell_setting     triclinic
_symmetry_space_group_name_H-M     'P -1'
_symmetry_space_group_name_Hall     '-P 1'
loop_
    _symmetry_equiv_pos_as_xyz
    'x, y, z'
    '-x, -y, -z'
_cell_length_a     7.162(3)
_cell_length_b     7.680(4)
_cell_length_c     14.451(4)
_cell_angle_alpha     95.26(4)
_cell_angle_beta     98.35(4)
_cell_angle_gamma     106.44(3)
_cell_volume     746.9(6)
_cell_formula_units_Z     2
_cell_measurement_reflns_used     26
_cell_measurement_theta_min     4.29
_cell_measurement_theta_max     7.36
_cell_measurement_temperature     292(2)
_exptl_crystal_description     block
_exptl_crystal_colour     colourless
_exptl_crystal_size_max     0.60
_exptl_crystal_size_mid     0.52
_exptl_crystal_size_min     0.42
_exptl_crystal_density_diffrn     1.167
_exptl_crystal_density_meas     ?
_exptl_crystal_density_method     'not measured'
_exptl_crystal_F_000     284
_exptl_absorpt_coefficient_mu     0.079
_exptl_absorpt_correction_type     none
_exptl_absorpt_correction_T_min     ?
_exptl_absorpt_correction_T_max     ?
_exptl_special_details
;
;
_diffrn_ambient_temperature     292(2)
_diffrn_radiation_type     MoK\a
_diffrn_radiation_wavelength     0.71073
_diffrn_radiation_source     'fine-focus sealed tube'
_diffrn_radiation_monochromator     graphite
_diffrn_measurement_device_type     'Enraf--Nonius CAD-4'
_diffrn_measurement_method     \w/2\q
_diffrn_detector_area_resol_mean     ?
_diffrn_reflns_number     2886
_diffrn_reflns_av_R_equivalents     0.0133
_diffrn_reflns_av_sigmaI/netI     0.0335
_diffrn_reflns_theta_min     1.44
_diffrn_reflns_theta_max     25.51
_diffrn_reflns_theta_full     25.51
_diffrn_measured_fraction_theta_max     0.973
_diffrn_measured_fraction_theta_full     0.973
_diffrn_reflns_limit_h_min     -8
_diffrn_reflns_limit_h_max     8
_diffrn_reflns_limit_k_min     -5
_diffrn_reflns_limit_k_max     9
_diffrn_reflns_limit_l_min     -17
_diffrn_reflns_limit_l_max     17
_diffrn_standards_number     3
_diffrn_standards_interval_count     250
_diffrn_standards_interval_time     ?
_diffrn_standards_decay_%     2.266
_refine_special_details
;
Refinement of <i>F</i>^2^ against ALL reflections. The weighted <i>R</i>-factor
<i>wR</i> and goodness of fit <i>S</i> are based on <i>F</i>^2^, conventional
<i>R</i>-factors <i>R</i> are based on <i>F</i>, with <i>F</i> set to zero for
negative <i>F</i>^2^. The threshold expression of <i>F</i>^2^ >
\s(<i>F</i>^2^) is used only for calculating <i>R</i>-factors(gt) <i>etc</i>.
and is not relevant to the choice of reflections for refinement.
<i>R</i>-factors based on <i>F</i>^2^ are statistically about twice as large
as those based on <i>F</i>, and <i>R</i>- factors based on ALL data will be
even larger.
;
_reflns_number_total     2715
_reflns_number_gt     1461
_reflns_threshold_expression     I>2\s(I)
_refine_ls_structure_factor_coef     Fsqd
_refine_ls_matrix_type     full
_refine_ls_R_factor_all     0.1268
_refine_ls_R_factor_gt     0.0659
_refine_ls_wR_factor_gt     0.1699
_refine_ls_wR_factor_ref     0.1955
_refine_ls_goodness_of_fit_ref     1.158
_refine_ls_restrained_S_all     1.158
_refine_ls_number_reflns     2715
_refine_ls_number_parameters     175
_refine_ls_number_restraints     0
_refine_ls_hydrogen_treatment     constr
_refine_ls_weighting_scheme     calc
_refine_ls_weighting_details
       'calc w = 1/[\s^2^(Fo^2^)+(0.0902P)^2^+0.0605P] where P=(Fo^2^+2Fc^2^)/3'
_atom_sites_solution_hydrogens     geom
_atom_sites_solution_primary     direct
_atom_sites_solution_secondary     difmap
_refine_ls_shift/su_max     0.001
_refine_ls_shift/su_mean     0.000
_refine_diff_density_max     0.182
_refine_diff_density_min     -0.200
_refine_ls_extinction_method     none
_refine_ls_extinction_coef     ?
loop_
    _atom_type_symbol
    _atom_type_description
    _atom_type_scat_dispersion_real
    _atom_type_scat_dispersion_imag
    _atom_type_scat_source
    'C' 'C' 0.0033 0.0016
                         'International Tables Vol C Tables 4.2.6.8 and 6.1.1.4'
    'H' 'H' 0.0000 0.0000
                         'International Tables Vol C Tables 4.2.6.8 and 6.1.1.4'
    'O' 'O' 0.0106 0.0060
                         'International Tables Vol C Tables 4.2.6.8 and 6.1.1.4'
_computing_data_collection     'DIFRAC (Gabe & White, 1993)'
_computing_cell_refinement     'DIFRAC (Gabe & White, 1993)'
_computing_data_reduction     'NRCVAX (Gabe <i>et al.</i>, 1989)'
_computing_structure_solution     'SHELXS97 (Sheldrick, 2008)'
_computing_structure_refinement     'SHELXL97 (Sheldrick, 2008)'
_computing_molecular_graphics     'ORTEP-3 for Windows (Farrugia, 1997)'
_computing_publication_material     'SHELXL97 (Sheldrick, 2008)'
loop_
    _atom_site_type_symbol
    _atom_site_label
    _atom_site_fract_x
    _atom_site_fract_y
    _atom_site_fract_z
    _atom_site_U_iso_or_equiv
    _atom_site_adp_type
    _atom_site_calc_flag
    _atom_site_refinement_flags
    _atom_site_occupancy
    _atom_site_disorder_assembly
    _atom_site_disorder_group
    O O1 0.8686(2) 0.1188(2) 0.70598(13) 0.0678(5) Uani d . 1 . .
    O O2 1.2419(3) -0.5645(3) 0.96803(18) 0.0922(7) Uani d . 1 . .
    H H2 1.3381 -0.5780 1.0015 0.138 Uiso calc R 1 . .
    O O3 1.4736(3) -0.3312(3) 0.93470(18) 0.0964(8) Uani d . 1 . .
    C C1 0.7116(4) 0.1817(3) 0.6701(2) 0.0628(7) Uani d . 1 . .
    C C2 0.5908(4) 0.2148(4) 0.7308(2) 0.0769(8) Uani d . 1 . .
    C C3 0.4398(5) 0.2823(5) 0.6941(4) 0.1122(14) Uani d . 1 . .
    H H3 0.3518 0.3017 0.7324 0.135 Uiso calc R 1 . .
    C C4 0.4162(6) 0.3209(5) 0.6047(5) 0.1232(17) Uani d . 1 . .
    H H4 0.3148 0.3684 0.5828 0.148 Uiso calc R 1 . .
    C C5 0.5403(6) 0.2907(4) 0.5465(3) 0.1052(13) Uani d . 1 . .
    H H5 0.5235 0.3191 0.4853 0.126 Uiso calc R 1 . .
    C C6 0.6931(4) 0.2174(4) 0.5772(2) 0.0728(8) Uani d . 1 . .
    C C7 0.8312(6) 0.1882(5) 0.5141(2) 0.1050(11) Uani d . 1 . .
    H H7A 0.9250 0.1368 0.5466 0.157 Uiso calc R 1 . .
    H H7B 0.9000 0.3034 0.4965 0.157 Uiso calc R 1 . .
    H H7C 0.7576 0.1056 0.4584 0.157 Uiso calc R 1 . .
    C C8 0.6272(6) 0.1818(5) 0.8314(3) 0.1143(13) Uani d . 1 . .
    H H8A 0.6137 0.0542 0.8333 0.171 Uiso calc R 1 . .
    H H8B 0.5326 0.2158 0.8642 0.171 Uiso calc R 1 . .
    H H8C 0.7585 0.2541 0.8612 0.171 Uiso calc R 1 . .
    C C9 0.8238(4) -0.0765(3) 0.6916(2) 0.0710(8) Uani d . 1 . .
    H H9A 0.8080 -0.1196 0.6249 0.085 Uiso calc R 1 . .
    H H9B 0.7005 -0.1320 0.7125 0.085 Uiso calc R 1 . .
    C C10 0.9881(4) -0.1320(3) 0.74612(18) 0.0610(7) Uani d . 1 . .
    H H10 1.1123 -0.0654 0.7276 0.073 Uiso calc R 1 . .
    C C11 0.9560(4) -0.3349(4) 0.7197(2) 0.0764(8) Uani d . 1 . .
    H H11A 0.9530 -0.3606 0.6524 0.092 Uiso calc R 1 . .
    H H11B 0.8287 -0.4032 0.7329 0.092 Uiso calc R 1 . .
    C C12 1.1171(4) -0.3994(4) 0.7733(2) 0.0746(8) Uani d . 1 . .
    H H12A 1.2426 -0.3407 0.7551 0.089 Uiso calc R 1 . .
    H H12B 1.0871 -0.5308 0.7564 0.089 Uiso calc R 1 . .
    C C13 1.1352(4) -0.3548(4) 0.8800(2) 0.0712(8) Uani d . 1 . .
    H H13 1.0096 -0.4209 0.8974 0.085 Uiso calc R 1 . .
    C C14 1.1699(5) -0.1513(4) 0.9070(2) 0.0838(9) Uani d . 1 . .
    H H14A 1.2980 -0.0839 0.8942 0.101 Uiso calc R 1 . .
    H H14B 1.1718 -0.1259 0.9742 0.101 Uiso calc R 1 . .
    C C15 1.0103(5) -0.0858(4) 0.8526(2) 0.0789(8) Uani d . 1 . .
    H H15A 1.0425 0.0460 0.8689 0.095 Uiso calc R 1 . .
    H H15B 0.8849 -0.1419 0.8716 0.095 Uiso calc R 1 . .
    C C16 1.2952(4) -0.4194(4) 0.9309(2) 0.0679(7) Uani d . 1 . .
loop_
    _atom_site_aniso_label
    _atom_site_aniso_U_11
    _atom_site_aniso_U_22
    _atom_site_aniso_U_33
    _atom_site_aniso_U_12
    _atom_site_aniso_U_13
    _atom_site_aniso_U_23
    O1 0.0677(12) 0.0521(10) 0.0835(12) 0.0263(9) -0.0042(9) 0.0107(8)
    O2 0.0857(14) 0.0824(15) 0.1224(19) 0.0393(12) 0.0165(13) 0.0434(13)
    O3 0.0695(14) 0.0986(16) 0.136(2) 0.0373(12) 0.0181(12) 0.0551(14)
    C1 0.0573(15) 0.0486(14) 0.0804(18) 0.0191(12) -0.0007(13) 0.0088(12)
    C2 0.0742(19) 0.0565(17) 0.104(2) 0.0234(15) 0.0221(17) 0.0078(15)
    C3 0.083(3) 0.071(2) 0.193(5) 0.0338(19) 0.041(3) 0.013(3)
    C4 0.074(3) 0.079(3) 0.216(6) 0.037(2) -0.010(3) 0.029(3)
    C5 0.103(3) 0.074(2) 0.122(3) 0.024(2) -0.038(2) 0.027(2)
    C6 0.0754(19) 0.0592(17) 0.0762(19) 0.0179(14) -0.0078(15) 0.0131(14)
    C7 0.130(3) 0.105(3) 0.085(2) 0.038(2) 0.024(2) 0.0224(19)
    C8 0.154(3) 0.100(3) 0.102(3) 0.040(2) 0.062(3) 0.012(2)
    C9 0.0734(18) 0.0548(16) 0.0841(19) 0.0268(13) -0.0026(14) 0.0088(13)
    C10 0.0652(16) 0.0495(14) 0.0686(16) 0.0217(12) 0.0039(12) 0.0087(12)
    C11 0.0809(19) 0.0603(17) 0.090(2) 0.0345(14) -0.0016(15) 0.0030(14)
    C12 0.0780(19) 0.0602(17) 0.090(2) 0.0348(14) 0.0035(15) 0.0051(14)
    C13 0.0676(17) 0.0716(18) 0.090(2) 0.0353(14) 0.0230(14) 0.0304(15)
    C14 0.112(2) 0.081(2) 0.0727(19) 0.0588(19) 0.0024(16) 0.0080(15)
    C15 0.098(2) 0.0747(19) 0.079(2) 0.0534(17) 0.0075(15) 0.0093(15)
    C16 0.0757(19) 0.0644(17) 0.0816(19) 0.0397(15) 0.0238(15) 0.0268(15)
_geom_special_details
;
All e.s.d.'s (except the e.s.d. in the dihedral angle between two l.s. planes)
are estimated using the full covariance matrix. The cell e.s.d.'s are taken
into account individually in the estimation of e.s.d.'s in distances, angles
and torsion angles; correlations between e.s.d.'s in cell parameters are only
used when they are defined by crystal symmetry. An approximate (isotropic)
treatment of cell e.s.d.'s is used for estimating e.s.d.'s involving l.s.
planes.
;
loop_
    _geom_bond_atom_site_label_1
    _geom_bond_atom_site_label_2
    _geom_bond_site_symmetry_2
    _geom_bond_distance
    _geom_bond_publ_flag
    O1 C1 . 1.397(3) ?
    O1 C9 . 1.431(3) ?
    O2 C16 . 1.266(3) ?
    O2 H2 . 0.82 ?
    O3 C16 . 1.256(3) ?
    C1 C2 . 1.373(4) ?
    C1 C6 . 1.390(4) ?
    C2 C3 . 1.386(5) ?
    C2 C8 . 1.496(5) ?
    C3 C4 . 1.350(6) ?
    C3 H3 . 0.93 ?
    C4 C5 . 1.359(6) ?
    C4 H4 . 0.93 ?
    C5 C6 . 1.402(5) ?
    C5 H5 . 0.93 ?
    C6 C7 . 1.487(5) ?
    C7 H7A . 0.96 ?
    C7 H7B . 0.96 ?
    C7 H7C . 0.96 ?
    C8 H8A . 0.96 ?
    C8 H8B . 0.96 ?
    C8 H8C . 0.96 ?
    C9 C10 . 1.505(3) ?
    C9 H9A . 0.97 ?
    C9 H9B . 0.97 ?
    C10 C11 . 1.513(4) ?
    C10 C15 . 1.522(4) ?
    C10 H10 . 0.98 ?
    C11 C12 . 1.521(4) ?
    C11 H11A . 0.97 ?
    C11 H11B . 0.97 ?
    C12 C13 . 1.526(4) ?
    C12 H12A . 0.97 ?
    C12 H12B . 0.97 ?
    C13 C16 . 1.498(4) ?
    C13 C14 . 1.516(4) ?
    C13 H13 . 0.98 ?
    C14 C15 . 1.521(4) ?
    C14 H14A . 0.97 ?
    C14 H14B . 0.97 ?
    C15 H15A . 0.97 ?
    C15 H15B . 0.97 ?
loop_
    _geom_angle_atom_site_label_1
    _geom_angle_atom_site_label_2
    _geom_angle_atom_site_label_3
    _geom_angle_site_symmetry_1
    _geom_angle_site_symmetry_3
    _geom_angle
    _geom_angle_publ_flag
    C1 O1 C9 . . 113.91(18) ?
    C16 O2 H2 . . 109.5 ?
    C2 C1 C6 . . 123.7(3) ?
    C2 C1 O1 . . 117.7(3) ?
    C6 C1 O1 . . 118.5(3) ?
    C1 C2 C3 . . 116.5(3) ?
    C1 C2 C8 . . 120.4(3) ?
    C3 C2 C8 . . 123.1(3) ?
    C4 C3 C2 . . 122.2(4) ?
    C4 C3 H3 . . 118.9 ?
    C2 C3 H3 . . 118.9 ?
    C3 C4 C5 . . 120.2(4) ?
    C3 C4 H4 . . 119.9 ?
    C5 C4 H4 . . 119.9 ?
    C4 C5 C6 . . 121.2(4) ?
    C4 C5 H5 . . 119.4 ?
    C6 C5 H5 . . 119.4 ?
    C1 C6 C5 . . 116.2(3) ?
    C1 C6 C7 . . 122.8(3) ?
    C5 C6 C7 . . 121.0(3) ?
    C6 C7 H7A . . 109.5 ?
    C6 C7 H7B . . 109.5 ?
    H7A C7 H7B . . 109.5 ?
    C6 C7 H7C . . 109.5 ?
    H7A C7 H7C . . 109.5 ?
    H7B C7 H7C . . 109.5 ?
    C2 C8 H8A . . 109.5 ?
    C2 C8 H8B . . 109.5 ?
    H8A C8 H8B . . 109.5 ?
    C2 C8 H8C . . 109.5 ?
    H8A C8 H8C . . 109.5 ?
    H8B C8 H8C . . 109.5 ?
    O1 C9 C10 . . 109.9(2) ?
    O1 C9 H9A . . 109.7 ?
    C10 C9 H9A . . 109.7 ?
    O1 C9 H9B . . 109.7 ?
    C10 C9 H9B . . 109.7 ?
    H9A C9 H9B . . 108.2 ?
    C9 C10 C11 . . 109.9(2) ?
    C9 C10 C15 . . 113.2(2) ?
    C11 C10 C15 . . 110.1(2) ?
    C9 C10 H10 . . 107.8 ?
    C11 C10 H10 . . 107.8 ?
    C15 C10 H10 . . 107.8 ?
    C10 C11 C12 . . 112.2(2) ?
    C10 C11 H11A . . 109.2 ?
    C12 C11 H11A . . 109.2 ?
    C10 C11 H11B . . 109.2 ?
    C12 C11 H11B . . 109.2 ?
    H11A C11 H11B . . 107.9 ?
    C11 C12 C13 . . 111.6(2) ?
    C11 C12 H12A . . 109.3 ?
    C13 C12 H12A . . 109.3 ?
    C11 C12 H12B . . 109.3 ?
    C13 C12 H12B . . 109.3 ?
    H12A C12 H12B . . 108.0 ?
    C16 C13 C14 . . 112.1(2) ?
    C16 C13 C12 . . 110.4(2) ?
    C14 C13 C12 . . 110.0(2) ?
    C16 C13 H13 . . 108.1 ?
    C14 C13 H13 . . 108.1 ?
    C12 C13 H13 . . 108.1 ?
    C13 C14 C15 . . 111.7(2) ?
    C13 C14 H14A . . 109.3 ?
    C15 C14 H14A . . 109.3 ?
    C13 C14 H14B . . 109.3 ?
    C15 C14 H14B . . 109.3 ?
    H14A C14 H14B . . 107.9 ?
    C14 C15 C10 . . 112.6(2) ?
    C14 C15 H15A . . 109.1 ?
    C10 C15 H15A . . 109.1 ?
    C14 C15 H15B . . 109.1 ?
    C10 C15 H15B . . 109.1 ?
    H15A C15 H15B . . 107.8 ?
    O3 C16 O2 . . 122.8(2) ?
    O3 C16 C13 . . 119.9(2) ?
    O2 C16 C13 . . 117.3(3) ?
loop_
    _geom_hbond_atom_site_label_D
    _geom_hbond_atom_site_label_H
    _geom_hbond_atom_site_label_A
    _geom_hbond_site_symmetry_A
    _geom_hbond_distance_DH
    _geom_hbond_distance_HA
    _geom_hbond_distance_DA
    _geom_hbond_angle_DHA
    O2 H2 O3 2_847 0.82 1.86 2.658(3) 166
