# Supplementary material for: trans-4-[(2,6-Dimethyl­phen­oxy)methyl]cyclo­hexa­necarboxylic acid
Source: Acta Crystallogr Sect E Struct Rep Online. 2008 Nov 8;64(Pt 12):o2263. doi: 10.1107/S1600536808035502 (PMC2960144; doi:10.1107/S1600536808035502)
Supplement: Supplementary file 2 [file e-64-o2263-Isup2.hkl]

# 
# h,k,l, Fc-squared, Fo-squared, sigma(Fo-squared) and status flag 
# 
data_I
_shelx_title ' HWC2 in p-1' 
_shelx_refln_list_code          4 
_shelx_F_calc_maximum       69.94 
_exptl_crystal_F_000       284.00 
_reflns_d_resolution_high  0.8252 
 
loop_ 
 _symmetry_equiv_pos_as_xyz 
 'x, y, z' 
 '-x, -y, -z' 
 
_cell_length_a     7.1617 
_cell_length_b     7.6802 
_cell_length_c    14.4506 
_cell_angle_alpha  95.260 
_cell_angle_beta   98.351 
_cell_angle_gamma 106.445 
 
_shelx_F_squared_multiplier     1.000 
 
loop_ 
 _refln_index_h 
 _refln_index_k 
 _refln_index_l 
 _refln_F_squared_calc 
 _refln_F_squared_meas 
 _refln_F_squared_sigma 
 _refln_observed_status 
   1   0   0       84.34       57.09      0.55 o 
   2   0   0       30.89       37.87      0.66 o 
   3   0   0      141.86      140.60      1.56 o 
   5   0   0        2.05        2.85      0.96 o 
   6   0   0        4.40        3.28      1.14 o 
   7   0   0       35.67       42.06      2.65 o 
   8   0   0        0.08        0.00      1.53 o 
  -8   1   0        0.09        0.00      1.40 o 
  -7   1   0        1.33        2.87      1.33 o 
  -6   1   0      197.46      213.04      4.09 o 
  -5   1   0      165.68      168.43      2.87 o 
  -4   1   0       21.07       21.18      0.79 o 
  -3   1   0        3.78        3.78      0.35 o 
  -1   1   0      649.46      648.81      1.95 o 
   0   1   0       10.00       11.07      0.19 o 
   1   1   0     4891.22     3941.47     22.72 o 
   3   1   0       28.78       29.10      0.93 o 
   4   1   0       21.50       26.68      1.22 o 
   5   1   0        0.35        0.00      0.93 o 
   6   1   0        8.80        9.08      0.98 o 
   7   1   0        1.06        1.33      1.39 o 
  -8   2   0        0.08        2.39      1.09 o 
  -7   2   0        0.06        0.00      1.30 o 
  -6   2   0        7.26        3.85      1.52 o 
  -5   2   0        0.42        0.00      0.98 o 
  -4   2   0        7.75        0.00      1.56 o 
  -3   2   0        8.58        7.32      0.73 o 
  -2   2   0      188.21      220.64      1.67 o 
  -1   2   0      136.43      160.23      1.29 o 
   0   2   0     1687.10     1727.94      9.66 o 
   1   2   0     2910.15     2562.78     23.05 o 
   2   2   0      259.44      237.04      2.08 o 
   3   2   0        2.19        1.52      0.41 o 
   4   2   0        4.04        0.00      1.84 o 
   5   2   0        1.35        0.35      1.04 o 
   6   2   0        1.94        3.86      1.26 o 
   7   2   0        4.54        1.16      1.93 o 
  -8   3   0        0.29        1.69      1.38 o 
  -7   3   0        0.44        0.00      1.33 o 
  -6   3   0       12.63       11.74      1.49 o 
  -5   3   0        7.77        9.13      1.29 o 
  -4   3   0        0.70        0.00      0.70 o 
  -3   3   0      515.36      621.09      3.61 o 
  -2   3   0      337.98      355.58      3.64 o 
  -1   3   0       77.06       76.88      1.12 o 
   0   3   0       44.77       40.47      0.61 o 
   1   3   0      279.16      281.07      2.35 o 
   2   3   0      581.30      550.84      3.71 o 
   3   3   0        0.00        0.00      0.80 o 
   4   3   0        4.17        3.62      1.11 o 
   5   3   0        4.04        4.04      1.29 o 
   6   3   0        5.75        8.40      1.64 o 
  -8   4   0        1.18        0.00      1.55 o 
  -7   4   0        3.62        2.69      1.50 o 
  -6   4   0       32.06       29.55      1.99 o 
  -5   4   0        5.96        2.51      1.30 o 
  -4   4   0       29.91       34.77      1.47 o 
  -3   4   0      159.12      191.58      2.15 o 
  -2   4   0       60.17       71.35      1.30 o 
  -1   4   0       76.94       78.19      1.32 o 
   0   4   0      586.20      581.13      3.71 o 
   1   4   0      906.58      848.70      4.85 o 
   2   4   0        8.00        9.67      0.68 o 
   3   4   0        0.68        0.00      1.09 o 
   4   4   0        0.06        0.00      1.12 o 
   5   4   0        0.88        0.00      1.36 o 
   6   4   0        0.77        0.00      1.58 o 
  -8   5   0        2.28        0.00      1.73 o 
  -7   5   0        0.51        0.00      1.46 o 
  -6   5   0       49.96       29.02      2.99 o 
  -5   5   0      109.85      106.43      3.00 o 
  -4   5   0      163.65      173.02      2.44 o 
  -3   5   0       16.78       14.53      0.81 o 
  -2   5   0       56.43       54.60      1.69 o 
  -1   5   0       40.60       35.39      1.28 o 
   0   5   0        4.45        3.25      0.68 o 
   1   5   0       76.17       65.81      2.11 o 
   2   5   0      167.54      150.41      3.51 o 
   3   5   0       20.35       20.19      1.76 o 
   4   5   0        2.64        3.02      0.82 o 
   5   5   0        0.30        0.00      1.40 o 
  -7   6   0        0.17        0.00      1.40 o 
  -6   6   0        0.30        1.26      1.27 o 
  -5   6   0        9.51        9.30      1.63 o 
  -4   6   0        5.14        5.08      1.50 o 
  -2   6   0      119.45      123.16      2.27 o 
  -1   6   0       63.63       78.25      1.78 o 
   0   6   0        0.05        0.64      0.59 o 
   1   6   0        4.92        0.00      1.79 o 
   2   6   0        1.00        2.13      1.17 o 
   3   6   0        0.40        0.00      1.44 o 
   4   6   0        1.20        0.79      1.38 o 
  -7   7   0        2.15        1.76      1.63 o 
  -6   7   0        1.66        0.79      1.47 o 
  -5   7   0        1.92        1.07      1.37 o 
  -4   7   0       14.22       15.91      1.20 o 
  -3   7   0        5.37        6.44      0.86 o 
  -2   7   0        8.19        7.85      0.98 o 
  -1   7   0        0.08        0.00      1.49 o 
   0   7   0        0.15        1.41      1.07 o 
   1   7   0        0.12        0.27      1.18 o 
   2   7   0        1.02        2.79      1.39 o 
   3   7   0        2.15        3.46      0.90 o 
  -6   8   0        0.67        1.96      1.30 o 
  -5   8   0        0.06        0.00      1.60 o 
  -4   8   0       17.45       24.27      1.53 o 
  -3   8   0        0.12        0.21      1.37 o 
  -2   8   0        0.03        1.16      0.72 o 
  -1   8   0        7.09        7.80      1.00 o 
   0   8   0        4.64        3.65      1.59 o 
   1   8   0        5.90        1.81      1.96 o 
  -4   9   0       14.43       17.05      2.30 o 
  -3   9   0        1.03        0.68      1.82 o 
  -2   9   0        1.52        1.69      1.40 o 
  -1   9   0        0.92        1.63      1.60 o 
   1  -9   1        6.53        6.81      1.85 o 
   2  -9   1        1.93        1.54      1.60 o 
   3  -9   1        3.99        3.87      1.14 o 
   4  -9   1        9.10       12.52      1.97 o 
  -2  -8   1        0.06        0.00      1.65 o 
  -1  -8   1        0.17        0.00      1.43 o 
   0  -8   1        0.05        0.00      1.27 o 
   1  -8   1        0.63        0.00      1.33 o 
   2  -8   1        0.91        0.16      1.41 o 
   3  -8   1        0.61        2.42      1.47 o 
   4  -8   1       33.11       35.63      1.74 o 
   5  -8   1        0.38        2.27      1.38 o 
   6  -8   1        0.00        0.00      1.55 o 
  -3  -7   1        0.54        1.15      1.36 o 
  -2  -7   1        0.64        1.16      1.35 o 
  -1  -7   1        3.08        4.77      0.75 o 
   0  -7   1        0.00        0.00      1.19 o 
   1  -7   1       29.16       23.67      2.36 o 
   2  -7   1       58.23       52.70      2.37 o 
   3  -7   1       23.25       26.88      1.91 o 
   4  -7   1        0.03        0.00      1.40 o 
   5  -7   1        0.05        0.83      1.37 o 
   6  -7   1        0.40        0.00      1.35 o 
   7  -7   1        0.82        0.39      1.62 o 
  -4  -6   1        1.12        0.00      1.59 o 
  -3  -6   1       26.26       24.44      1.47 o 
  -2  -6   1        4.15        4.94      0.87 o 
  -1  -6   1        0.38        0.00      1.20 o 
   0  -6   1        0.96        0.60      0.98 o 
   1  -6   1        0.14        0.79      0.90 o 
   2  -6   1        3.94        4.44      0.70 o 
   3  -6   1      279.18      332.13      3.61 o 
   4  -6   1      269.72      301.23      4.90 o 
   5  -6   1       71.73       69.70      2.52 o 
   6  -6   1        3.23        3.96      1.32 o 
   7  -6   1        0.18        0.40      0.77 o 
  -5  -5   1        0.33        1.22      0.76 o 
  -4  -5   1        1.40        3.74      0.81 o 
  -3  -5   1       11.25        8.43      1.88 o 
  -2  -5   1      153.98      143.60      2.71 o 
  -1  -5   1       52.94       51.42      1.41 o 
   0  -5   1        0.87        0.84      0.80 o 
   1  -5   1        7.23        7.94      0.64 o 
   2  -5   1       97.94      120.16      2.01 o 
   3  -5   1        3.68        7.24      0.70 o 
   4  -5   1       75.81       81.30      2.19 o 
   5  -5   1       16.78       13.91      1.52 o 
   6  -5   1       19.67       17.35      1.83 o 
   7  -5   1        0.63        0.29      1.31 o 
   8  -5   1        2.27        1.03      1.69 o 
  -6  -4   1        0.40        2.06      1.06 o 
  -5  -4   1        2.06        1.62      0.83 o 
  -4  -4   1        0.67        1.71      0.95 o 
  -3  -4   1        0.88        0.98      0.99 o 
  -2  -4   1       34.38       33.35      1.18 o 
  -1  -4   1      183.46      183.20      2.28 o 
   0  -4   1        0.83        1.06      0.46 o 
   1  -4   1       34.43       34.36      0.90 o 
   2  -4   1        6.35        6.25      0.55 o 
   3  -4   1      135.30      179.46      2.14 o 
   4  -4   1       70.07       70.50      1.96 o 
   5  -4   1        0.06        0.00      1.16 o 
   6  -4   1        2.00        2.86      1.24 o 
   7  -4   1        0.01        0.16      1.28 o 
   8  -4   1        0.04        0.00      1.50 o 
  -6  -3   1        7.40        6.39      1.12 o 
  -5  -3   1        3.04        1.36      1.24 o 
  -4  -3   1       17.05       15.66      0.96 o 
  -3  -3   1       12.52       12.69      0.74 o 
  -2  -3   1       45.74       49.47      1.17 o 
  -1  -3   1       75.93       75.71      1.25 o 
   0  -3   1     1352.88     1423.18      4.98 o 
   1  -3   1      292.89      298.58      2.12 o 
   2  -3   1       18.87       16.84      0.60 o 
   3  -3   1       64.85       80.61      1.59 o 
   4  -3   1       13.57       14.72      1.06 o 
   5  -3   1        1.96        1.24      1.06 o 
   6  -3   1        2.56        0.00      2.45 o 
   7  -3   1        1.15        2.22      1.22 o 
   8  -3   1        0.00        0.00      1.50 o 
  -7  -2   1        0.16        0.00      1.46 o 
  -6  -2   1        9.09        9.30      0.99 o 
  -5  -2   1       29.70       28.62      1.26 o 
  -4  -2   1        3.86        0.23      1.76 o 
  -3  -2   1        9.54       12.56      0.62 o 
  -2  -2   1        8.29        9.56      0.48 o 
  -1  -2   1      491.68      470.84      2.52 o 
   0  -2   1      196.41      207.21      1.53 o 
   1  -2   1      195.35      215.82      1.47 o 
   2  -2   1      132.27      131.72      1.42 o 
   3  -2   1      581.72      719.23      4.13 o 
   4  -2   1      923.95      971.43      6.34 o 
   5  -2   1      174.38      141.87      3.22 o 
   6  -2   1       32.88       32.38      2.02 o 
   7  -2   1        0.81        0.35      1.35 o 
   8  -2   1        0.02        0.83      0.69 o 
  -7  -1   1        3.62        4.59      1.01 o 
  -6  -1   1        0.26        0.00      1.33 o 
  -5  -1   1        2.98        2.79      0.58 o 
  -4  -1   1       20.04       16.40      0.79 o 
  -3  -1   1      294.88      297.35      2.53 o 
  -2  -1   1      895.02      616.12      5.34 o 
   0  -1   1     1327.22     1212.78      9.98 o 
   1  -1   1      448.07      539.00      4.15 o 
   2  -1   1      771.02      722.54      3.22 o 
   3  -1   1      188.17      198.75      2.02 o 
   4  -1   1      165.86      162.04      2.33 o 
   5  -1   1       82.23       78.04      2.20 o 
   6  -1   1       80.17       86.28      2.94 o 
   7  -1   1        3.83        5.42      1.51 o 
   8  -1   1        0.06        1.48      1.26 o 
  -8   0   1       10.26        8.72      2.10 o 
  -7   0   1        0.00        0.00      1.64 o 
  -6   0   1       10.98       11.14      1.47 o 
  -5   0   1       12.95       14.47      1.12 o 
  -4   0   1      160.30      165.65      2.22 o 
  -3   0   1        2.86        3.37      0.35 o 
  -2   0   1       50.43       37.87      0.66 o 
  -1   0   1      793.56      675.98      7.48 o 
   0   0   1       82.29       90.47      0.35 o 
   1   0   1       31.48       33.86      0.50 o 
   2   0   1       14.38       10.53      0.42 o 
   3   0   1        0.75        0.23      0.56 o 
   4   0   1        5.12        8.45      0.66 o 
   5   0   1        0.42        0.00      0.95 o 
   6   0   1        1.00        2.41      0.66 o 
   7   0   1        5.53        6.03      1.66 o 
   8   0   1        0.03        0.59      1.36 o 
  -8   1   1        0.58        0.51      0.76 o 
  -7   1   1        0.11        0.00      1.66 o 
  -6   1   1       82.50       81.96      2.69 o 
  -5   1   1        0.36        0.00      0.95 o 
  -4   1   1      103.10      109.02      1.61 o 
  -3   1   1       13.26       16.03      0.58 o 
  -2   1   1      545.48      553.32      1.73 o 
  -1   1   1      301.52      287.41      1.34 o 
   0   1   1      263.96      252.21      0.86 o 
   2   1   1        4.96        0.00      1.88 o 
   3   1   1       96.08      101.39      1.47 o 
   4   1   1       93.60       86.14      1.62 o 
   5   1   1       22.00       20.74      1.55 o 
   7   1   1        1.80        2.71      1.50 o 
  -8   2   1        0.00        0.00      1.39 o 
  -7   2   1       21.15       22.27      1.89 o 
  -6   2   1      121.67      128.12      3.13 o 
  -5   2   1      202.92      201.68      3.01 o 
  -4   2   1      203.67      177.17      3.72 o 
  -3   2   1      185.28      186.72      2.07 o 
  -2   2   1       91.37       98.12      1.24 o 
  -1   2   1       62.47       61.46      1.06 o 
   0   2   1     2597.83     2434.14     14.81 o 
   1   2   1        1.11        1.69      0.33 o 
   2   2   1      147.48      143.85      1.63 o 
   3   2   1       22.80       23.01      0.84 o 
   4   2   1        0.00        0.26      0.89 o 
   5   2   1       30.33       31.26      1.81 o 
   6   2   1        0.23        1.03      1.12 o 
   7   2   1        1.00        2.56      1.42 o 
  -8   3   1        0.35        1.13      1.13 o 
  -7   3   1       14.54       12.61      1.89 o 
  -6   3   1      110.58       98.52      3.35 o 
  -5   3   1       34.90       37.94      1.56 o 
  -4   3   1        1.96        3.46      0.42 o 
  -3   3   1      361.97      382.84      3.19 o 
  -2   3   1        7.37        7.67      0.88 o 
  -1   3   1      578.54      720.88      3.65 o 
   0   3   1      972.53      994.49      2.94 o 
   1   3   1      517.53      530.65      3.26 o 
   2   3   1      117.24      122.83      1.79 o 
   3   3   1        0.43        0.05      0.76 o 
   4   3   1        0.07        0.85      0.84 o 
   5   3   1       28.27       27.27      2.11 o 
   6   3   1        6.43        6.17      1.69 o 
  -8   4   1        0.08        0.00      1.58 o 
  -7   4   1        6.29        4.30      1.33 o 
  -6   4   1       21.96       19.70      1.80 o 
  -5   4   1       26.03       25.34      1.60 o 
  -4   4   1        6.40        2.37      1.46 o 
  -3   4   1       14.64        5.21      1.69 o 
  -2   4   1       16.56       16.50      0.92 o 
  -1   4   1      110.58      136.57      2.11 o 
   0   4   1      469.22      514.50      3.48 o 
   1   4   1       83.04       82.14      1.62 o 
   2   4   1       26.48       24.95      1.02 o 
   3   4   1        3.46        1.95      1.19 o 
   4   4   1        3.15        4.32      0.92 o 
   5   4   1        2.12        1.58      1.27 o 
   6   4   1        0.41        0.00      1.63 o 
  -8   5   1        0.00        0.00      1.53 o 
  -7   5   1        0.39        2.11      1.15 o 
  -6   5   1        2.79        1.46      1.49 o 
  -5   5   1       70.34       78.19      1.90 o 
  -4   5   1       25.06       26.70      1.09 o 
  -3   5   1        0.16        0.37      0.91 o 
  -2   5   1       84.32       83.13      2.15 o 
  -1   5   1       12.53       13.66      1.22 o 
   0   5   1       55.32       54.30      1.27 o 
   1   5   1        8.84       10.76      1.25 o 
   2   5   1      174.38      170.43      3.72 o 
   3   5   1        0.20        0.00      1.60 o 
   4   5   1        1.70        0.00      1.54 o 
   5   5   1        0.05        0.90      1.37 o 
  -7   6   1        0.23        1.34      1.27 o 
  -6   6   1       13.81       18.20      1.68 o 
  -5   6   1       40.85       34.32      2.15 o 
  -4   6   1       92.29       91.43      4.45 o 
  -3   6   1        2.80        0.82      1.29 o 
  -2   6   1        2.35        0.00      1.44 o 
  -1   6   1        3.65        2.80      1.05 o 
   0   6   1        5.83        6.99      0.63 o 
   1   6   1        8.93        8.64      1.50 o 
   2   6   1       10.16       10.81      1.66 o 
   3   6   1        6.56        5.40      1.56 o 
   4   6   1        2.58        0.00      1.78 o 
  -7   7   1        0.11        1.56      1.44 o 
  -6   7   1        0.99        0.00      1.51 o 
  -5   7   1        0.86        0.00      1.59 o 
  -4   7   1       33.69       32.54      1.48 o 
  -3   7   1        1.42        0.39      1.25 o 
  -2   7   1       14.52       12.14      1.55 o 
  -1   7   1        6.28        0.00      2.50 o 
   0   7   1       11.90       12.12      1.74 o 
   1   7   1        1.48        1.15      1.39 o 
   2   7   1       18.85       18.31      2.32 o 
   3   7   1        6.63        5.25      2.02 o 
  -6   8   1        1.92        0.15      1.70 o 
  -5   8   1        8.91       12.53      1.22 o 
  -4   8   1        0.00        0.00      1.62 o 
  -3   8   1        2.75        0.00      1.90 o 
  -2   8   1        8.37        0.99      1.84 o 
  -1   8   1        2.37        0.00      1.44 o 
   0   8   1        0.03        0.18      1.19 o 
   1   8   1        1.75        0.00      1.76 o 
  -4   9   1        2.26        1.39      1.87 o 
  -3   9   1        1.55        0.83      1.57 o 
  -2   9   1        0.05        1.07      1.38 o 
   1  -9   2        0.30        0.05      1.49 o 
   2  -9   2        5.28        3.40      1.94 o 
   3  -9   2       10.46       10.38      1.97 o 
   4  -9   2        2.42        3.56      1.84 o 
  -2  -8   2        5.58        7.17      1.08 o 
  -1  -8   2        0.31        0.37      1.38 o 
   0  -8   2        5.95        7.83      1.05 o 
   1  -8   2        4.26        0.83      1.37 o 
   2  -8   2        2.59        1.06      1.47 o 
   3  -8   2        3.73        4.23      1.39 o 
   4  -8   2        0.04        0.00      1.54 o 
   5  -8   2        4.26        5.16      1.69 o 
   6  -8   2        0.04        0.00      1.57 o 
  -3  -7   2        1.51        2.47      1.42 o 
  -2  -7   2        0.58        1.84      1.27 o 
  -1  -7   2        5.08        4.38      1.37 o 
   0  -7   2        4.10        4.13      0.73 o 
   1  -7   2       37.90       31.51      2.37 o 
   2  -7   2       71.10       69.23      2.48 o 
   3  -7   2       86.35       99.03      2.80 o 
   4  -7   2        9.29       10.95      1.64 o 
   5  -7   2        8.71       10.32      1.67 o 
   6  -7   2        0.68        1.82      0.68 o 
   7  -7   2        1.18        1.59      1.47 o 
  -4  -6   2        0.71        0.83      1.44 o 
  -3  -6   2       14.82       15.93      1.36 o 
  -2  -6   2        1.25        2.44      1.26 o 
  -1  -6   2        6.64        9.21      1.44 o 
   0  -6   2        0.11        0.36      0.89 o 
   1  -6   2        7.18        8.36      1.22 o 
   2  -6   2       12.24       16.54      0.95 o 
   3  -6   2        0.20        1.96      0.83 o 
   4  -6   2       37.16       36.24      2.09 o 
   5  -6   2        1.72        0.78      1.34 o 
   6  -6   2        0.23        1.70      0.69 o 
   7  -6   2        4.49        0.05      1.93 o 
  -5  -5   2        1.35        1.75      1.41 o 
  -4  -5   2        0.04        0.00      1.36 o 
  -2  -5   2        3.37        3.45      1.13 o 
  -1  -5   2        7.26        8.83      1.11 o 
   0  -5   2        4.93        4.81      0.61 o 
   1  -5   2      179.21      166.73      2.31 o 
   2  -5   2       40.67       46.07      1.24 o 
   3  -5   2      111.85      142.79      2.12 o 
   4  -5   2       75.49       72.22      2.23 o 
   5  -5   2       67.35       64.73      2.75 o 
   6  -5   2        9.42        5.77      1.68 o 
   7  -5   2        0.77        2.83      1.20 o 
   8  -5   2        0.00        1.20      1.39 o 
  -6  -4   2        0.06        0.71      1.15 o 
  -5  -4   2        4.95        7.10      0.99 o 
  -4  -4   2       13.14       13.75      1.05 o 
  -3  -4   2        5.50        7.08      0.75 o 
  -2  -4   2      203.21      182.95      2.51 o 
  -1  -4   2      379.55      424.45      3.47 o 
   0  -4   2      187.39      213.54      2.34 o 
   1  -4   2      159.38      165.28      1.94 o 
   2  -4   2      120.84      114.86      1.65 o 
   3  -4   2      148.53      161.71      2.38 o 
   4  -4   2       59.54       63.52      1.99 o 
   5  -4   2        2.98        1.30      1.25 o 
   6  -4   2       11.52        8.39      1.70 o 
   7  -4   2        0.41        0.41      1.29 o 
   8  -4   2       10.22        5.92      2.32 o 
  -7  -3   2        1.60        2.26      1.71 o 
  -5  -3   2        1.36        2.16      1.11 o 
  -4  -3   2        0.00        0.20      0.83 o 
  -3  -3   2       10.78        9.65      0.73 o 
  -2  -3   2        7.12        4.09      0.89 o 
  -1  -3   2        0.98        2.22      0.37 o 
   0  -3   2       53.07       68.64      1.10 o 
   1  -3   2        2.06        3.35      0.38 o 
   2  -3   2      983.72     1207.95      5.01 o 
   3  -3   2      178.37      218.80      2.56 o 
   4  -3   2        5.94        4.87      1.00 o 
   5  -3   2        2.95        2.22      1.00 o 
   6  -3   2        0.13        0.00      1.38 o 
   7  -3   2        4.21        2.86      1.31 o 
   8  -3   2        0.41        0.00      1.57 o 
  -7  -2   2        0.58        0.46      1.43 o 
  -6  -2   2        3.29        2.45      1.36 o 
  -5  -2   2        0.40        1.25      1.05 o 
  -4  -2   2       25.88       28.37      1.27 o 
  -3  -2   2        9.42       10.38      0.62 o 
  -2  -2   2        0.59        0.90      0.51 o 
  -1  -2   2      374.82      329.49      2.13 o 
   0  -2   2       49.48       57.18      0.95 o 
   1  -2   2      249.18      304.13      1.81 o 
   2  -2   2      833.62      948.97      3.92 o 
   3  -2   2     1478.10     1560.89      6.32 o 
   4  -2   2       36.98       31.13      1.36 o 
   5  -2   2       42.95       31.30      1.78 o 
   6  -2   2       20.23       16.96      1.72 o 
   7  -2   2        0.06        0.08      1.25 o 
   8  -2   2        0.53        0.81      1.49 o 
  -7  -1   2       22.45       25.72      1.62 o 
  -6  -1   2        1.23        0.45      1.25 o 
  -5  -1   2        0.04        0.00      0.86 o 
  -4  -1   2       25.23       24.85      0.89 o 
  -3  -1   2       37.59       35.47      0.93 o 
  -2  -1   2       62.59       57.82      0.95 o 
  -1  -1   2        5.50        6.18      0.33 o 
   0  -1   2      633.58      610.84      1.98 o 
   1  -1   2       44.49       48.22      1.51 o 
   2  -1   2      147.83      137.85      2.79 o 
   3  -1   2      106.15      140.06      1.64 o 
   4  -1   2       67.57       67.19      1.69 o 
   5  -1   2      144.62      144.83      2.89 o 
   6  -1   2        0.34        0.00      1.29 o 
   7  -1   2        3.11        1.54      1.64 o 
   8  -1   2        0.22        0.39      1.37 o 
  -8   0   2        2.01        3.15      1.64 o 
  -7   0   2       21.34       19.71      2.01 o 
  -6   0   2       28.91       28.30      1.92 o 
  -5   0   2        9.02       10.28      0.70 o 
  -4   0   2       71.85       99.86      1.79 o 
  -3   0   2        7.76        6.54      0.42 o 
  -2   0   2     2863.36     2496.37     20.92 o 
   0   0   2      469.45      520.82      4.71 o 
   1   0   2      166.14      151.06      1.10 o 
   2   0   2       43.41       39.01      0.74 o 
   3   0   2      180.79      178.35      1.88 o 
   4   0   2      185.38      190.66      2.24 o 
   5   0   2       20.41       20.24      1.01 o 
   6   0   2       24.07       30.74      1.77 o 
   7   0   2        0.05        0.13      1.22 o 
  -8   1   2        0.59        1.52      1.38 o 
  -7   1   2      126.82      122.59      4.19 o 
  -6   1   2       10.57        5.75      1.64 o 
  -5   1   2        5.20        4.16      1.00 o 
  -4   1   2        0.87        2.63      0.73 o 
  -3   1   2       15.20       15.05      0.56 o 
  -1   1   2      160.59      145.77      1.07 o 
   1   1   2      526.82      503.27      2.74 o 
   2   1   2       42.16       39.19      1.30 o 
   3   1   2       45.54       42.05      0.99 o 
   4   1   2       42.94       47.93      1.66 o 
   5   1   2       17.21       15.21      1.39 o 
   6   1   2        0.11        0.00      1.15 o 
   7   1   2        0.06        0.63      1.36 o 
  -8   2   2        0.00        0.00      1.39 o 
  -7   2   2        8.43        7.07      1.59 o 
  -6   2   2      113.59      104.76      3.02 o 
  -5   2   2        8.90        7.12      1.22 o 
  -4   2   2       27.14       26.31      1.30 o 
  -3   2   2      320.71      300.59      2.54 o 
  -2   2   2       63.90       56.65      0.90 o 
  -1   2   2     1694.44     1765.93     18.07 o 
   0   2   2       54.50       70.68      1.05 o 
   1   2   2      397.88      374.55      2.45 o 
   2   2   2       75.39       67.25      1.20 o 
   3   2   2       12.53       11.80      0.67 o 
   4   2   2       14.41       14.80      0.86 o 
   5   2   2        0.65        0.80      0.98 o 
   6   2   2        1.07        1.13      1.17 o 
   7   2   2        0.30        0.00      1.45 o 
  -8   3   2        0.14        0.00      1.32 o 
  -7   3   2        5.25        5.40      1.60 o 
  -6   3   2       30.08       22.55      3.06 o 
  -5   3   2        1.86        2.45      1.09 o 
  -4   3   2        0.14        0.34      0.73 o 
  -3   3   2       43.38       45.32      1.17 o 
  -2   3   2      171.19      235.20      4.24 o 
  -1   3   2       88.22       75.09      1.13 o 
   0   3   2       29.47       37.04      0.66 o 
   1   3   2     1043.83      982.04      4.57 o 
   2   3   2        3.30        3.17      0.80 o 
   3   3   2        0.33        0.00      0.86 o 
   4   3   2        1.62        0.84      1.05 o 
   5   3   2        0.14        0.49      1.17 o 
   6   3   2        4.54        4.27      1.56 o 
  -8   4   2        1.02        0.00      1.60 o 
  -7   4   2        8.43        6.81      1.67 o 
  -6   4   2        1.28        0.00      1.43 o 
  -5   4   2      203.69      207.03      3.36 o 
  -4   4   2        2.05        0.00      2.10 o 
  -3   4   2       10.29        9.33      1.12 o 
  -2   4   2       20.55       25.16      1.12 o 
  -1   4   2      603.45      682.14      4.48 o 
   0   4   2       66.57       76.78      1.46 o 
   1   4   2      243.08      227.79      2.73 o 
   2   4   2      180.93      174.50      2.51 o 
   3   4   2        9.84       10.02      0.83 o 
   4   4   2        0.40        3.91      1.22 o 
   5   4   2        0.13        0.00      1.39 o 
  -8   5   2        0.54        0.67      1.35 o 
  -7   5   2       12.72       14.21      1.60 o 
  -6   5   2      102.64       76.00      3.52 o 
  -5   5   2        9.77       11.22      1.03 o 
  -4   5   2       11.51       12.42      0.85 o 
  -3   5   2       39.88       37.77      1.83 o 
  -2   5   2        0.10        0.00      0.81 o 
   0   5   2       81.07       89.72      1.57 o 
   1   5   2      108.88      104.28      2.64 o 
   2   5   2       48.27       55.07      2.38 o 
   3   5   2       19.81       18.29      1.87 o 
   4   5   2        0.59        0.00      1.45 o 
   5   5   2        0.11        0.00      1.56 o 
  -7   6   2        0.00        1.52      1.20 o 
  -6   6   2        9.34       10.51      1.44 o 
  -5   6   2       37.56       36.71      1.44 o 
  -4   6   2       40.44       41.65      1.75 o 
  -3   6   2       50.34       67.68      3.11 o 
  -2   6   2        1.77        1.11      1.02 o 
  -1   6   2        0.01        0.59      0.90 o 
   0   6   2        1.91        1.41      0.79 o 
   1   6   2        0.58        2.20      1.09 o 
   2   6   2       30.28       28.44      2.23 o 
   3   6   2       32.25       32.50      2.65 o 
   4   6   2        0.78        0.00      1.58 o 
  -7   7   2        0.00        0.00      1.59 o 
  -6   7   2        0.06        0.00      1.48 o 
  -5   7   2        9.85        9.92      1.07 o 
  -4   7   2        0.05        0.00      1.50 o 
  -3   7   2        0.66        0.89      1.25 o 
  -2   7   2       34.09       35.80      2.17 o 
  -1   7   2        0.79        0.00      1.78 o 
   0   7   2        1.92        1.81      1.36 o 
   1   7   2        0.00        0.00      1.24 o 
   2   7   2        3.81        0.00      1.94 o 
   3   7   2        0.18        0.00      1.59 o 
  -6   8   2        0.18        0.00      1.74 o 
  -5   8   2        4.31        5.63      1.07 o 
  -4   8   2       10.94       10.21      1.10 o 
  -3   8   2        0.79        1.94      1.28 o 
  -2   8   2        3.28        1.09      1.49 o 
  -1   8   2        0.05        0.30      0.75 o 
   0   8   2        2.83        2.66      1.54 o 
   1   8   2        2.74        1.30      1.54 o 
  -3   9   2        1.01        0.20      1.56 o 
  -2   9   2        0.35        1.64      1.56 o 
   1  -9   3        1.78        2.45      1.67 o 
   2  -9   3        0.56        0.00      1.63 o 
   3  -9   3        5.08        5.74      1.01 o 
   4  -9   3        6.80        3.74      2.07 o 
  -2  -8   3        0.33        0.91      1.39 o 
  -1  -8   3        1.50        0.70      1.36 o 
   0  -8   3        2.93        1.22      1.51 o 
   1  -8   3        0.38        0.37      1.23 o 
   2  -8   3        0.04        0.16      1.25 o 
   3  -8   3       17.25       21.42      2.01 o 
   4  -8   3        6.98        8.36      1.06 o 
   5  -8   3        1.57        1.44      0.86 o 
   6  -8   3        0.04        0.00      1.67 o 
  -3  -7   3        1.06        1.61      1.54 o 
  -2  -7   3        0.64        2.73      1.17 o 
  -1  -7   3        0.81        2.16      1.09 o 
   0  -7   3        1.14        0.00      1.40 o 
   1  -7   3       15.37       12.68      1.53 o 
   2  -7   3        2.14        0.00      1.30 o 
   3  -7   3       16.01       16.00      1.74 o 
   4  -7   3       12.78       12.16      1.68 o 
   5  -7   3       13.10       13.09      1.67 o 
   6  -7   3        3.20        0.95      1.67 o 
  -4  -6   3        3.72        1.06      1.74 o 
  -3  -6   3        0.02        1.90      1.18 o 
  -2  -6   3        0.44        1.47      1.08 o 
  -1  -6   3        2.50        2.15      1.14 o 
   0  -6   3        2.10        3.09      0.53 o 
   1  -6   3        1.51        0.00      1.11 o 
   2  -6   3      376.52      370.62      3.94 o 
   3  -6   3      347.24      366.77      3.96 o 
   4  -6   3       33.25       33.22      2.00 o 
   5  -6   3        2.95        2.06      1.55 o 
   6  -6   3        9.40        5.98      1.78 o 
   7  -6   3        2.20        2.50      0.92 o 
  -5  -5   3        0.09        0.50      1.31 o 
  -4  -5   3       24.08       23.43      1.59 o 
  -3  -5   3      124.60      117.38      2.66 o 
  -2  -5   3       46.18       46.83      1.54 o 
  -1  -5   3        4.02        3.46      1.09 o 
   0  -5   3       63.31       69.38      1.54 o 
   1  -5   3        1.17        2.48      0.80 o 
   2  -5   3        2.17        0.88      0.79 o 
   3  -5   3      180.88      193.03      3.21 o 
   4  -5   3       68.42       58.89      2.43 o 
   5  -5   3       61.78       49.52      2.71 o 
   7  -5   3        0.29        1.66      1.23 o 
  -6  -4   3        0.01        1.46      1.13 o 
  -5  -4   3        2.68        2.13      1.35 o 
  -4  -4   3        1.43        0.92      1.10 o 
  -3  -4   3        2.99        1.67      1.11 o 
  -2  -4   3       27.64       24.58      1.02 o 
  -1  -4   3       74.23       84.81      1.65 o 
   0  -4   3       11.13       15.78      0.85 o 
   1  -4   3      167.49      185.87      2.15 o 
   2  -4   3       37.93       51.86      1.19 o 
   3  -4   3        1.97        2.35      0.52 o 
   4  -4   3       29.06       19.54      1.53 o 
   5  -4   3        0.62        0.39      1.09 o 
   6  -4   3        6.82        2.37      1.55 o 
   7  -4   3        3.17        2.89      1.32 o 
   8  -4   3       10.62        6.45      2.46 o 
  -7  -3   3        1.12        2.50      1.44 o 
  -5  -3   3        3.31        2.89      0.73 o 
  -4  -3   3        2.77        1.90      1.17 o 
  -3  -3   3       24.41       22.62      0.92 o 
  -2  -3   3        3.37        0.32      1.51 o 
  -1  -3   3       91.35       90.63      1.39 o 
   0  -3   3        9.05        6.35      0.44 o 
   1  -3   3        3.00        2.92      0.34 o 
   2  -3   3       20.36        0.00      4.25 o 
   3  -3   3        0.38        0.00      0.74 o 
   4  -3   3        6.34        5.73      0.86 o 
   5  -3   3       12.42       12.23      1.36 o 
   6  -3   3       23.72       17.96      1.98 o 
   7  -3   3        0.23        0.37      1.21 o 
   8  -3   3        2.60        0.00      2.00 o 
  -7  -2   3        9.31        6.99      2.18 o 
  -6  -2   3        9.92        9.99      0.97 o 
  -5  -2   3       11.40        9.94      0.88 o 
  -4  -2   3       67.10       64.57      1.60 o 
  -3  -2   3        5.91        5.10      0.50 o 
  -2  -2   3       58.21       49.71      1.00 o 
  -1  -2   3      159.71      161.76      1.56 o 
   0  -2   3      229.35      218.07      1.65 o 
   1  -2   3      106.22      107.44      1.23 o 
   2  -2   3     1019.83     1278.36      4.43 o 
   3  -2   3     1230.79     1343.78      6.13 o 
   4  -2   3       76.47       69.98      1.93 o 
   5  -2   3        3.99        2.95      0.95 o 
   6  -2   3        0.97        1.89      1.02 o 
   7  -2   3        5.19        5.39      1.47 o 
   8  -2   3        0.29        0.00      1.61 o 
  -8  -1   3        0.18        0.05      1.54 o 
  -7  -1   3        1.29        0.00      1.66 o 
  -6  -1   3        1.54        2.81      0.70 o 
  -5  -1   3        1.73        0.45      0.88 o 
  -4  -1   3       21.59       19.72      0.89 o 
  -3  -1   3     1278.17     1238.23      5.16 o 
  -2  -1   3      219.20      191.98      1.69 o 
  -1  -1   3      517.72      485.35     13.59 o 
   0  -1   3      101.48       86.60      0.87 o 
   1  -1   3      148.80      125.15      1.81 o 
   2  -1   3      136.46      140.55      1.41 o 
   3  -1   3      123.74      136.10      1.69 o 
   4  -1   3      503.06      549.43      4.01 o 
   5  -1   3       56.79       51.40      1.96 o 
   6  -1   3       19.74       20.19      1.76 o 
   7  -1   3        3.31        5.18      1.43 o 
   8  -1   3        0.26        0.75      1.41 o 
  -8   0   3        6.25        3.72      2.10 o 
  -7   0   3        0.20        1.74      1.44 o 
  -6   0   3        6.09        7.97      1.31 o 
  -5   0   3       15.18       18.88      1.13 o 
  -4   0   3      127.33      139.82      2.05 o 
  -3   0   3       85.60       77.53      1.20 o 
  -2   0   3      385.66      376.32      2.22 o 
  -1   0   3     1844.30     1545.05     14.29 o 
   0   0   3      208.06      181.06      0.88 o 
   1   0   3      423.17      400.89      1.41 o 
   2   0   3       61.20       52.71      0.89 o 
   3   0   3        8.57        9.93      0.66 o 
   4   0   3        4.94        3.93      0.52 o 
   5   0   3        0.28        0.96      0.90 o 
   6   0   3        0.60        0.97      1.19 o 
   7   0   3        2.24        0.00      1.67 o 
  -8   1   3        0.48        2.16      1.32 o 
  -7   1   3        2.69        0.04      2.09 o 
  -5   1   3       12.54       12.69      0.77 o 
  -4   1   3       82.88       77.32      1.39 o 
  -2   1   3      320.47      381.04      2.23 o 
  -1   1   3     1633.98     1465.60     14.85 o 
   0   1   3       76.10       65.20      0.59 o 
   1   1   3       10.39        9.46      0.41 o 
   2   1   3       27.84       32.57      0.90 o 
   3   1   3        1.26        3.37      0.46 o 
   4   1   3        0.09        1.40      0.47 o 
   5   1   3       22.27       24.20      1.53 o 
   6   1   3        0.13        0.77      1.16 o 
   7   1   3        0.00        0.00      1.37 o 
  -8   2   3        0.00        0.00      1.43 o 
  -7   2   3        0.25        1.20      1.36 o 
  -6   2   3      124.00      122.87      3.12 o 
  -5   2   3       28.99       29.56      1.07 o 
  -3   2   3       62.66       67.62      1.17 o 
  -2   2   3      179.32      149.56      1.50 o 
  -1   2   3      593.71      663.18      2.95 o 
   1   2   3      101.67       80.16      1.20 o 
   2   2   3        4.32        7.76      0.50 o 
   3   2   3       16.03       19.50      0.84 o 
   4   2   3       54.10       47.58      1.46 o 
   5   2   3        0.26        1.84      0.98 o 
   6   2   3        0.05        0.00      1.31 o 
   7   2   3        0.33        0.35      1.40 o 
  -8   3   3        0.18        1.03      0.66 o 
  -7   3   3       26.21       24.60      2.01 o 
  -6   3   3        1.85        5.53      1.42 o 
  -5   3   3       82.06       78.34      1.72 o 
  -4   3   3        5.28        4.99      0.57 o 
  -3   3   3      168.97      184.31      2.28 o 
  -2   3   3      462.62      533.45      3.43 o 
  -1   3   3       34.30       34.36      1.27 o 
   0   3   3        3.89        3.27      0.34 o 
   1   3   3       35.91       32.23      0.92 o 
   2   3   3       13.56       12.52      0.74 o 
   3   3   3       11.11       10.76      1.14 o 
   4   3   3        1.52        0.62      1.06 o 
   5   3   3       21.71       22.41      2.07 o 
   6   3   3        1.59        0.00      1.75 o 
  -8   4   3        1.83        0.00      1.67 o 
  -7   4   3       42.09       40.03      2.27 o 
  -6   4   3       39.64       42.31      1.94 o 
  -5   4   3       57.16       57.65      1.61 o 
  -4   4   3        4.86        0.00      1.86 o 
  -3   4   3       99.99      108.27      2.22 o 
  -2   4   3       34.39       36.26      1.34 o 
  -1   4   3       75.99      102.88      1.96 o 
   0   4   3        1.96        0.00      1.98 o 
   1   4   3      118.28      122.36      1.96 o 
   2   4   3        3.62        1.61      1.18 o 
   3   4   3        0.01        0.00      1.04 o 
   4   4   3        1.26        0.97      1.20 o 
   5   4   3        1.11        0.00      1.57 o 
  -8   5   3        0.12        0.72      1.41 o 
  -7   5   3        0.05        1.13      1.25 o 
  -6   5   3        0.19        0.00      1.76 o 
  -5   5   3       14.69       11.54      1.16 o 
  -4   5   3       16.61       16.58      1.12 o 
  -3   5   3       14.53        9.15      1.46 o 
  -2   5   3        0.18        2.38      0.63 o 
  -1   5   3        8.77        5.12      1.45 o 
   0   5   3        2.82        2.25      0.68 o 
   1   5   3       47.49       46.32      2.00 o 
   2   5   3       53.70       60.83      2.28 o 
   3   5   3        0.05        0.00      1.53 o 
   4   5   3        0.11        0.00      1.41 o 
  -7   6   3        0.37        1.22      1.39 o 
  -6   6   3        1.19        1.31      1.35 o 
  -5   6   3       94.13       97.96      2.31 o 
  -4   6   3        8.24       10.56      1.64 o 
  -2   6   3       13.15       15.65      1.54 o 
  -1   6   3        9.61        9.94      1.45 o 
   0   6   3        0.00        0.28      0.72 o 
   1   6   3        2.51        2.60      1.49 o 
   2   6   3        9.59        3.94      1.84 o 
   3   6   3        3.71        1.67      1.87 o 
   4   6   3        0.01        0.05      1.34 o 
  -7   7   3        0.69        0.00      1.60 o 
  -6   7   3        0.07        0.00      1.53 o 
  -5   7   3        0.20        2.44      1.51 o 
  -4   7   3        8.31        7.29      1.07 o 
  -3   7   3       71.61       62.11      3.13 o 
  -2   7   3        0.42        0.11      1.16 o 
  -1   7   3        0.19        0.00      1.93 o 
   0   7   3        1.77        1.21      0.76 o 
   1   7   3        1.25        0.00      1.48 o 
   2   7   3        0.33        0.00      1.62 o 
  -6   8   3        0.44        0.00      1.53 o 
  -5   8   3        5.78        5.71      1.69 o 
  -4   8   3       15.78       16.44      1.39 o 
  -3   8   3        0.44        0.00      1.55 o 
  -2   8   3        2.20        0.43      1.42 o 
  -1   8   3        0.51        0.00      1.39 o 
   0   8   3        0.50        0.46      1.37 o 
   1   8   3        0.16        0.00      1.46 o 
   2  -9   4        0.38        0.00      1.48 o 
   3  -9   4        0.22        0.78      1.53 o 
  -2  -8   4        4.72        4.93      1.10 o 
  -1  -8   4        1.20        0.00      1.40 o 
   0  -8   4        0.01        0.00      1.46 o 
   1  -8   4        0.12        0.00      1.31 o 
   2  -8   4        0.87        1.95      1.23 o 
   3  -8   4        1.77        0.00      1.56 o 
   4  -8   4        2.84        2.81      1.69 o 
   5  -8   4        1.29        2.40      1.49 o 
  -3  -7   4        1.35        0.52      1.50 o 
  -2  -7   4        4.51        4.36      0.89 o 
  -1  -7   4        0.44        0.00      1.22 o 
   0  -7   4       37.63       30.83      2.34 o 
   1  -7   4       71.43       59.06      2.64 o 
   2  -7   4       64.44       69.66      2.50 o 
   3  -7   4       12.14        5.80      1.72 o 
   4  -7   4        1.70        1.38      1.36 o 
   5  -7   4        1.85        2.54      1.72 o 
   6  -7   4        1.47        3.27      1.39 o 
  -4  -6   4        4.35        3.77      1.69 o 
  -3  -6   4        0.21        0.41      1.41 o 
  -2  -6   4        6.58        7.31      0.81 o 
  -1  -6   4       22.62       19.77      1.71 o 
   0  -6   4        0.08        0.00      1.07 o 
   1  -6   4       11.96        9.56      0.77 o 
   2  -6   4       44.51       49.06      2.10 o 
   3  -6   4      116.62      120.26      3.01 o 
   4  -6   4       11.28        5.87      1.86 o 
   5  -6   4       24.98       20.28      2.15 o 
   6  -6   4        0.16        0.00      1.42 o 
   7  -6   4        0.29        0.00      1.66 o 
  -5  -5   4        0.95        1.75      1.29 o 
  -4  -5   4        7.52        7.44      1.06 o 
  -3  -5   4        9.75        5.89      1.80 o 
  -2  -5   4       33.18       30.45      1.40 o 
  -1  -5   4       16.17       13.66      0.84 o 
   0  -5   4        8.67        8.84      1.04 o 
   1  -5   4       90.86       90.33      1.75 o 
   2  -5   4       17.83       19.72      0.89 o 
   3  -5   4       54.69       64.84      2.03 o 
   4  -5   4        8.90        4.99      1.52 o 
   5  -5   4        7.76        5.18      1.39 o 
   6  -5   4        0.30        0.66      1.40 o 
   7  -5   4        0.06        0.32      1.40 o 
  -6  -4   4        0.21        0.00      1.31 o 
  -5  -4   4        2.39        2.74      1.44 o 
  -4  -4   4        1.22        2.09      1.14 o 
  -3  -4   4      139.72      137.68      2.44 o 
  -2  -4   4       38.60       41.68      1.30 o 
  -1  -4   4       90.08       91.59      1.65 o 
   0  -4   4       68.49       72.43      1.42 o 
   1  -4   4       90.62       84.77      1.48 o 
   2  -4   4      210.40      209.77      2.33 o 
   3  -4   4        2.45        2.26      0.50 o 
   4  -4   4       27.63       23.78      1.63 o 
   5  -4   4        4.63        6.26      1.20 o 
   6  -4   4       10.39        7.61      1.93 o 
   7  -4   4        0.11        1.29      1.25 o 
  -7  -3   4        0.42        0.00      1.71 o 
  -5  -3   4       12.55       10.72      1.07 o 
  -4  -3   4       31.69       33.75      1.25 o 
  -3  -3   4        4.63        4.48      0.51 o 
  -2  -3   4        6.63        3.68      1.11 o 
  -1  -3   4      110.26      126.58      1.73 o 
   0  -3   4      152.66      146.33      1.72 o 
   1  -3   4       31.81       43.26      0.91 o 
   2  -3   4      201.99      271.95      2.37 o 
   3  -3   4       39.90       38.46      1.23 o 
   4  -3   4       15.80       13.50      1.20 o 
   5  -3   4       24.86       27.36      1.47 o 
   6  -3   4        2.82        0.00      1.49 o 
   7  -3   4        0.77        0.00      1.46 o 
   8  -3   4        9.27       14.76      2.29 o 
  -7  -2   4        0.07        0.00      1.56 o 
  -6  -2   4        3.64        4.37      0.83 o 
  -5  -2   4        0.10        0.00      1.06 o 
  -4  -2   4       85.10       83.05      1.78 o 
  -3  -2   4       16.06       19.07      0.76 o 
  -2  -2   4      147.98      158.95      1.83 o 
  -1  -2   4      174.59      162.84      1.61 o 
   0  -2   4      101.40      103.28      1.25 o 
   1  -2   4       41.89       39.25      0.79 o 
   2  -2   4     1558.59     1932.66      5.88 o 
   3  -2   4      138.44      187.85      2.38 o 
   4  -2   4        7.49        8.92      1.20 o 
   5  -2   4       32.29       27.55      1.68 o 
   6  -2   4        2.08        2.46      0.69 o 
   7  -2   4        9.52        7.02      1.92 o 
   8  -2   4        1.00        0.65      1.60 o 
  -8  -1   4        0.01        2.08      1.43 o 
  -7  -1   4        0.90        0.00      1.73 o 
  -6  -1   4        3.49        4.28      0.67 o 
  -5  -1   4        0.43        1.46      0.88 o 
  -4  -1   4       85.55       85.76      1.63 o 
  -3  -1   4        5.05        5.54      0.52 o 
  -2  -1   4      113.75      116.46      1.47 o 
  -1  -1   4        0.55        0.00      0.44 o 
   0  -1   4      228.56      216.77      1.62 o 
   1  -1   4      775.01      759.58      8.30 o 
   3  -1   4       53.91       46.35      1.04 o 
   4  -1   4       85.74       81.90      1.60 o 
   5  -1   4        0.00        0.00      1.17 o 
   6  -1   4       47.63       46.98      2.44 o 
   7  -1   4        1.01        1.95      1.24 o 
  -8   0   4        4.19        3.39      1.86 o 
  -7   0   4        4.60        5.05      1.51 o 
  -6   0   4        0.33        0.00      1.12 o 
  -5   0   4        7.68       10.08      0.66 o 
  -4   0   4       27.71       27.34      0.91 o 
  -3   0   4        0.75        0.74      0.71 o 
  -2   0   4      791.25      695.16      3.17 o 
  -1   0   4        0.24        0.50      0.41 o 
   0   0   4      267.86      284.71      1.26 o 
   1   0   4      330.03      303.60      1.93 o 
   2   0   4      300.27      263.04      2.11 o 
   3   0   4       87.02       86.23      1.47 o 
   4   0   4        4.29        6.91      0.66 o 
   5   0   4       28.76       31.82      1.72 o 
   6   0   4        4.95        6.86      0.91 o 
   7   0   4        0.88        2.75      0.80 o 
  -8   1   4        2.46        1.52      1.38 o 
  -7   1   4       32.53       33.18      2.12 o 
  -5   1   4       20.93       20.75      0.99 o 
  -4   1   4        5.46        3.34      0.53 o 
  -3   1   4      323.31      322.06      2.50 o 
  -1   1   4      766.54      747.59      3.02 o 
   0   1   4      903.21      788.17      2.24 o 
   1   1   4       78.37       75.48      1.07 o 
   2   1   4        8.99       14.93      0.60 o 
   3   1   4       78.23       67.78      1.37 o 
   4   1   4       75.57       74.14      2.11 o 
   5   1   4        0.04        0.59      0.91 o 
   6   1   4        0.00        0.32      1.10 o 
   7   1   4        0.00        0.00      1.46 o 
  -8   2   4        0.14        0.00      1.36 o 
  -7   2   4       23.70       18.68      2.08 o 
  -6   2   4        0.23        0.00      1.31 o 
  -5   2   4      102.10       97.59      1.94 o 
  -4   2   4        0.57        4.27      1.00 o 
  -3   2   4      114.27      108.16      1.53 o 
  -2   2   4       76.48       79.19      1.16 o 
  -1   2   4       25.88       29.99      0.76 o 
   0   2   4       67.28       70.11      0.81 o 
   1   2   4        4.74        4.19      0.40 o 
   2   2   4       51.46       40.52      1.04 o 
   3   2   4        7.49        8.50      0.62 o 
   4   2   4        8.20        6.36      0.83 o 
   5   2   4       15.34       11.64      1.63 o 
   6   2   4        0.15        1.56      1.20 o 
  -8   3   4        6.39        7.54      0.98 o 
  -7   3   4        9.22        8.87      1.39 o 
  -6   3   4       59.75       58.94      1.76 o 
  -5   3   4       16.39       14.63      0.90 o 
  -4   3   4        4.91        4.55      0.53 o 
  -3   3   4        3.49        0.00      0.80 o 
  -1   3   4       72.94       69.47      1.22 o 
   0   3   4        1.55        0.31      0.46 o 
   1   3   4        3.24        3.75      0.49 o 
   2   3   4        0.07        2.71      0.95 o 
   3   3   4        4.22        3.54      1.10 o 
   4   3   4        0.92        2.08      1.11 o 
   5   3   4       12.18       10.95      1.91 o 
   6   3   4        6.75        4.94      2.09 o 
  -8   4   4        0.85        0.00      1.72 o 
  -7   4   4        5.24        6.78      0.86 o 
  -6   4   4       10.30       11.54      1.01 o 
  -5   4   4        0.46        0.00      1.16 o 
  -4   4   4       48.39       53.08      1.46 o 
  -3   4   4       28.18       26.80      1.30 o 
  -2   4   4        4.27        5.55      0.53 o 
  -1   4   4      166.35      166.50      2.20 o 
   0   4   4       35.36       34.94      1.14 o 
   1   4   4        5.60        0.00      1.59 o 
   2   4   4        5.48        8.55      0.73 o 
   3   4   4        0.36        1.67      0.98 o 
   4   4   4        0.84        2.32      0.75 o 
   5   4   4        0.01        0.00      1.75 o 
  -8   5   4        1.70        3.17      1.31 o 
  -7   5   4        6.26        4.15      1.66 o 
  -6   5   4       15.49       15.48      1.77 o 
  -5   5   4      122.91      124.33      2.56 o 
  -4   5   4        6.32        6.86      0.76 o 
  -3   5   4       15.06        9.66      1.37 o 
  -1   5   4       38.93       31.93      1.87 o 
   0   5   4        2.83        1.15      0.76 o 
   1   5   4        4.52        6.91      1.20 o 
   2   5   4       34.43       36.38      1.98 o 
   3   5   4        0.33        0.00      1.31 o 
   4   5   4        0.21        0.00      1.49 o 
  -7   6   4        2.00        0.64      1.59 o 
  -6   6   4        1.92        2.30      0.73 o 
  -5   6   4       17.95       18.88      1.34 o 
  -4   6   4      150.97      152.81      2.73 o 
  -3   6   4        3.71        1.79      1.23 o 
  -2   6   4        0.76        0.66      1.12 o 
  -1   6   4        1.08        2.81      0.97 o 
   0   6   4       12.03       12.62      1.00 o 
   1   6   4        0.01        3.25      1.40 o 
   2   6   4       17.40       17.39      2.04 o 
   3   6   4        7.54        7.32      0.99 o 
  -7   7   4        0.23        0.69      0.82 o 
  -6   7   4        0.53        3.08      1.34 o 
  -5   7   4       16.21       18.33      1.34 o 
  -4   7   4       55.24       56.98      2.12 o 
  -3   7   4       17.36       12.39      1.91 o 
  -2   7   4        0.01        1.87      1.21 o 
  -1   7   4        0.05        0.15      1.30 o 
   0   7   4        0.06        0.00      1.34 o 
   1   7   4        0.18        2.04      1.22 o 
   2   7   4        3.78        1.00      1.76 o 
  -5   8   4        0.96        1.90      1.45 o 
  -4   8   4        1.38        1.76      1.74 o 
  -3   8   4        2.27        4.33      1.61 o 
  -2   8   4        0.06        0.00      1.50 o 
  -1   8   4        0.98        2.59      1.17 o 
   0   8   4        3.40        2.95      1.65 o 
   2  -9   5        5.95        1.68      1.95 o 
   3  -9   5        1.13        2.66      1.00 o 
  -2  -8   5        1.11        0.56      1.56 o 
  -1  -8   5        3.19        2.46      1.81 o 
   0  -8   5        5.36        2.86      1.57 o 
   1  -8   5        0.24        0.43      1.28 o 
   2  -8   5        2.57        3.15      0.83 o 
   3  -8   5        5.21        3.52      1.64 o 
   4  -8   5        2.09        0.45      1.56 o 
   5  -8   5        0.98        0.29      1.49 o 
  -3  -7   5        0.03        1.77      1.29 o 
  -2  -7   5        1.32        0.39      1.29 o 
  -1  -7   5       13.01       16.52      1.65 o 
   0  -7   5        3.96        4.79      1.45 o 
   1  -7   5       23.68       22.11      2.06 o 
   2  -7   5        0.02        0.00      1.43 o 
   3  -7   5       11.82       14.25      1.66 o 
   4  -7   5        3.02        3.89      1.46 o 
   5  -7   5        3.14        0.00      1.52 o 
   6  -7   5        0.53        0.00      1.74 o 
  -4  -6   5        0.07        1.71      1.17 o 
  -3  -6   5        3.57        2.54      1.52 o 
  -2  -6   5        6.97        7.15      0.99 o 
  -1  -6   5        0.58        0.00      1.39 o 
   0  -6   5        7.19        4.60      1.19 o 
   1  -6   5      100.21       87.19      2.67 o 
   2  -6   5       75.44       74.49      2.51 o 
   3  -6   5        0.00        0.00      1.33 o 
   4  -6   5        4.45        3.00      1.51 o 
   5  -6   5        5.66        1.61      1.75 o 
   6  -6   5        3.61        2.34      1.69 o 
   7  -6   5        1.45        1.97      1.58 o 
  -5  -5   5        6.90        9.46      1.19 o 
  -4  -5   5       37.36       40.67      1.93 o 
  -3  -5   5        1.81        0.00      1.77 o 
  -2  -5   5        1.83        3.92      1.45 o 
  -1  -5   5       20.67       20.22      1.03 o 
   0  -5   5       13.99       15.94      0.94 o 
   1  -5   5       13.05       13.56      0.87 o 
   2  -5   5       43.44       43.58      1.32 o 
   3  -5   5       94.49      111.87      2.58 o 
   4  -5   5        0.01        0.00      1.16 o 
   5  -5   5        9.15        3.01      1.30 o 
   6  -5   5        8.63        0.48      2.23 o 
   7  -5   5        1.46        1.72      1.51 o 
  -6  -4   5        0.02        0.33      1.20 o 
  -5  -4   5        0.68        1.71      1.17 o 
  -4  -4   5        1.66        1.81      1.12 o 
  -3  -4   5       55.32       51.10      1.58 o 
  -2  -4   5       11.77       17.38      0.89 o 
  -1  -4   5      178.83      160.60      2.33 o 
   0  -4   5      114.87      119.03      1.85 o 
   1  -4   5       62.74       58.83      1.29 o 
   2  -4   5        6.95        8.68      0.58 o 
   3  -4   5        3.50        7.83      0.66 o 
   4  -4   5        3.88        0.00      1.30 o 
   5  -4   5        9.47       12.07      1.52 o 
   6  -4   5        2.58        0.72      1.12 o 
   7  -4   5        6.80        6.65      2.03 o 
  -7  -3   5        0.52        0.35      1.54 o 
  -5  -3   5        1.12        0.00      1.29 o 
  -4  -3   5       13.43       13.06      0.98 o 
  -3  -3   5        0.00        0.56      0.75 o 
  -2  -3   5        0.89        0.00      0.71 o 
  -1  -3   5       15.29       17.03      0.76 o 
   0  -3   5       20.89       20.87      0.75 o 
   1  -3   5        0.01        0.00      0.66 o 
   2  -3   5       42.87       63.11      1.30 o 
   3  -3   5        8.28        9.89      0.65 o 
   4  -3   5       45.62       55.10      1.69 o 
   5  -3   5        2.66        0.56      1.14 o 
   6  -3   5        7.28        5.05      1.60 o 
   7  -3   5        7.86        6.49      1.71 o 
  -7  -2   5        1.92        2.14      0.95 o 
  -6  -2   5        0.88        0.62      1.15 o 
  -5  -2   5        6.13        6.67      0.77 o 
  -4  -2   5        5.46        4.40      0.66 o 
  -3  -2   5       24.01       25.45      0.90 o 
  -2  -2   5      206.11      199.99      2.20 o 
  -1  -2   5      104.06       96.66      1.32 o 
   0  -2   5       34.89       30.77      1.44 o 
   1  -2   5      158.06      164.18      1.78 o 
   2  -2   5      127.89      149.66      1.78 o 
   3  -2   5       16.20       17.05      1.03 o 
   4  -2   5       11.81       12.86      1.27 o 
   5  -2   5        1.09        0.00      1.05 o 
   6  -2   5        7.96        5.50      1.39 o 
   7  -2   5        0.16        0.53      1.37 o 
  -7  -1   5        0.22        0.00      1.40 o 
  -6  -1   5        6.69        6.44      0.95 o 
  -5  -1   5        2.48        2.96      0.62 o 
  -4  -1   5      186.55      191.67      2.59 o 
  -3  -1   5       57.38       55.92      1.16 o 
  -2  -1   5       36.25       33.93      0.93 o 
  -1  -1   5      317.51      298.99      2.09 o 
   0  -1   5      172.08      152.84      1.59 o 
   1  -1   5       25.51       34.56      0.76 o 
   2  -1   5      338.09      363.68      2.70 o 
   3  -1   5      241.42      266.89      2.62 o 
   4  -1   5        0.25        0.00      0.84 o 
   5  -1   5       43.39       44.91      2.10 o 
   6  -1   5        2.08        2.89      1.26 o 
   7  -1   5        2.91        2.50      0.91 o 
  -8   0   5        1.99        3.71      1.62 o 
  -7   0   5        5.41        7.57      1.61 o 
  -6   0   5        0.13        1.06      0.93 o 
  -5   0   5        0.31        0.00      0.90 o 
  -3   0   5      760.15      738.41      3.94 o 
  -2   0   5        0.16        0.00      0.53 o 
  -1   0   5     1119.07      943.87      3.62 o 
   0   0   5     1804.95     2051.18     14.86 o 
   1   0   5        2.81        2.86      0.77 o 
   2   0   5       20.14       18.81      0.69 o 
   3   0   5        3.61        4.32      0.52 o 
   4   0   5       11.27       12.20      0.78 o 
   5   0   5        0.03        0.16      1.06 o 
   6   0   5       17.05       17.35      1.90 o 
   7   0   5        5.53        4.76      1.65 o 
  -8   1   5        0.12        0.00      1.40 o 
  -7   1   5        2.33        4.22      0.93 o 
  -5   1   5        5.89        6.02      0.63 o 
  -4   1   5       14.73       18.26      0.76 o 
  -3   1   5        7.05        9.03      0.61 o 
  -2   1   5      259.49      291.91      2.16 o 
  -1   1   5      173.95      157.57      1.51 o 
   0   1   5      437.14      418.53      1.85 o 
   1   1   5      677.70      675.32      3.49 o 
   2   1   5        1.07        1.88      0.39 o 
   3   1   5        7.63        8.59      0.62 o 
   4   1   5        9.76       10.43      1.39 o 
   5   1   5        0.01        1.49      0.88 o 
   6   1   5        1.23        1.04      1.35 o 
   7   1   5        0.09        0.69      1.34 o 
  -8   2   5        1.06        1.01      1.30 o 
  -7   2   5        0.78        1.85      1.24 o 
  -6   2   5        1.16        2.47      0.75 o 
  -5   2   5       20.31       23.62      1.06 o 
  -3   2   5       34.64       39.77      1.02 o 
  -2   2   5      596.77      618.68      3.45 o 
  -1   2   5       32.66       44.52      1.49 o 
   0   2   5      128.87      144.95      1.24 o 
   1   2   5       21.50       20.08      0.71 o 
   2   2   5       12.63       11.82      0.68 o 
   3   2   5       33.93       29.51      1.10 o 
   5   2   5        0.47        2.13      1.16 o 
   6   2   5        0.15        0.00      1.35 o 
  -8   3   5        2.11        3.55      1.48 o 
  -7   3   5        0.18        0.00      1.22 o 
  -6   3   5        6.78        5.73      0.89 o 
  -5   3   5       17.58       18.40      0.94 o 
  -4   3   5       21.09       17.63      0.82 o 
  -3   3   5       79.83       92.26      1.80 o 
  -2   3   5       97.05      105.45      1.57 o 
  -1   3   5      271.15      285.08      2.56 o 
   0   3   5        0.50        0.53      0.32 o 
   1   3   5        1.07        1.76      0.45 o 
   2   3   5       13.30       15.66      0.88 o 
   3   3   5        1.24        1.12      1.01 o 
   4   3   5       10.20       12.74      1.55 o 
   5   3   5        0.16        1.36      1.31 o 
   6   3   5        0.74        0.95      1.54 o 
  -8   4   5        0.83        0.90      1.39 o 
  -7   4   5        2.09        0.00      1.55 o 
  -6   4   5        8.89        9.81      0.93 o 
  -5   4   5       31.14       34.82      1.30 o 
  -4   4   5        8.98       11.04      1.33 o 
  -3   4   5       24.76       25.44      1.23 o 
  -2   4   5      125.94      137.28      2.33 o 
  -1   4   5       58.20       51.64      1.31 o 
   0   4   5       98.31       94.35      1.97 o 
   1   4   5       56.33       54.03      1.49 o 
   2   4   5        3.00        3.05      1.03 o 
   3   4   5        2.47        0.11      1.38 o 
   4   4   5        0.08        3.84      1.78 o 
   5   4   5        0.80        0.00      1.45 o 
  -8   5   5        0.04        0.25      1.51 o 
  -7   5   5        0.98        0.60      1.30 o 
  -6   5   5       30.02       28.79      2.27 o 
  -5   5   5       18.34       15.64      1.10 o 
  -4   5   5       15.23       13.04      0.97 o 
  -3   5   5        1.77        0.00      1.19 o 
  -2   5   5        0.70        0.25      0.97 o 
  -1   5   5       14.48       18.29      1.30 o 
   0   5   5      118.69      120.32      2.05 o 
   1   5   5       58.97       60.47      2.40 o 
   2   5   5       14.70       14.96      1.20 o 
   3   5   5        0.33        0.00      1.39 o 
   4   5   5        0.18        1.50      1.28 o 
  -7   6   5        1.00        0.42      1.49 o 
  -6   6   5        0.07        1.00      1.30 o 
  -5   6   5       31.00       31.97      1.52 o 
  -4   6   5        0.19        0.28      1.53 o 
  -2   6   5        2.28        1.18      1.18 o 
  -1   6   5       10.28       10.59      1.45 o 
   0   6   5        0.26        2.39      0.74 o 
   1   6   5        0.17        0.00      1.39 o 
   2   6   5        0.36        0.51      1.40 o 
   3   6   5        0.06        1.47      1.27 o 
  -6   7   5        1.33        1.67      1.53 o 
  -5   7   5        0.58        0.00      1.54 o 
  -4   7   5       12.06       12.04      1.24 o 
  -3   7   5        6.90        6.36      1.68 o 
  -1   7   5        0.20        0.00      1.62 o 
   0   7   5        0.67        1.55      1.24 o 
   1   7   5        2.65        5.50      1.42 o 
   2   7   5        0.48        2.52      1.37 o 
  -5   8   5        0.14        0.00      1.53 o 
  -4   8   5       14.02       16.54      1.38 o 
  -3   8   5       11.80        6.84      2.22 o 
  -2   8   5        0.01        0.00      1.49 o 
  -1   8   5        1.00        0.00      1.56 o 
   0   8   5        3.34        4.08      0.95 o 
  -1  -8   6        1.03        2.79      1.51 o 
   0  -8   6        0.02        0.00      1.53 o 
   1  -8   6        6.76        7.61      1.60 o 
   2  -8   6       20.38       23.48      2.01 o 
   3  -8   6        0.74        1.54      1.62 o 
   4  -8   6        0.12        0.00      1.79 o 
   5  -8   6       10.63        6.47      2.24 o 
  -3  -7   6        0.00        1.55      1.28 o 
  -2  -7   6        2.28        2.60      0.87 o 
  -1  -7   6       10.22        7.65      1.85 o 
   0  -7   6       11.10        5.14      1.69 o 
   1  -7   6       42.23       40.32      2.41 o 
   2  -7   6        9.95        8.60      1.74 o 
   3  -7   6        0.00        0.42      1.26 o 
   4  -7   6        1.46        3.29      1.33 o 
   5  -7   6        0.11        1.19      1.37 o 
   6  -7   6        5.59        6.39      1.97 o 
  -4  -6   6        0.04        0.00      1.35 o 
  -3  -6   6        2.44        0.00      1.46 o 
  -2  -6   6        4.90        5.11      1.40 o 
  -1  -6   6        2.59        1.21      1.17 o 
   0  -6   6        6.51        5.44      0.71 o 
   1  -6   6       45.08       53.56      1.59 o 
   2  -6   6      144.71      154.29      3.28 o 
   3  -6   6      193.67      223.38      4.06 o 
   4  -6   6       11.32       10.60      1.90 o 
   5  -6   6        0.36        0.84      1.17 o 
   6  -6   6        1.62        0.00      1.51 o 
  -5  -5   6        0.38        0.00      1.60 o 
  -4  -5   6        2.84        0.82      1.62 o 
  -3  -5   6       10.95       14.46      1.07 o 
  -2  -5   6       51.67       44.07      1.67 o 
  -1  -5   6       40.08       37.56      1.37 o 
   0  -5   6        0.89        0.98      0.86 o 
   1  -5   6       16.96       16.73      0.98 o 
   2  -5   6        0.87        0.00      1.11 o 
   3  -5   6       17.49       19.13      1.06 o 
   4  -5   6       42.82       41.12      1.99 o 
   5  -5   6        9.02        5.23      1.59 o 
   6  -5   6        0.01        0.00      1.70 o 
   7  -5   6        1.31        0.00      1.81 o 
  -6  -4   6        0.00        1.59      1.21 o 
  -5  -4   6        0.05        0.00      1.21 o 
  -4  -4   6       28.95       27.74      1.44 o 
  -3  -4   6        3.46        1.93      1.32 o 
  -2  -4   6       25.72       25.14      1.10 o 
  -1  -4   6        0.02        1.30      0.96 o 
   0  -4   6        6.43        7.22      0.73 o 
   1  -4   6       92.75       91.71      1.63 o 
   2  -4   6        0.17        0.98      0.77 o 
   3  -4   6       98.01      107.33      1.90 o 
   4  -4   6        4.60        7.77      1.27 o 
   5  -4   6        0.33        0.00      1.15 o 
   6  -4   6        0.00        1.55      1.01 o 
   7  -4   6        0.02        0.00      1.62 o 
  -5  -3   6        2.67        4.00      0.79 o 
  -4  -3   6       11.91       12.92      0.98 o 
  -3  -3   6       29.73       24.90      1.04 o 
  -2  -3   6        4.33        2.84      0.47 o 
  -1  -3   6       98.06       94.61      1.58 o 
   0  -3   6      400.13      410.99      3.01 o 
   1  -3   6      174.55      162.35      2.03 o 
   3  -3   6        5.64        4.45      0.56 o 
   4  -3   6       99.84      111.27      2.43 o 
   5  -3   6        3.39        4.78      0.67 o 
   6  -3   6        2.61        4.41      1.64 o 
   7  -3   6        2.70        2.33      1.58 o 
  -7  -2   6        0.78        0.75      1.44 o 
  -6  -2   6        4.29        5.23      0.86 o 
  -5  -2   6       13.54       12.45      1.00 o 
  -4  -2   6        0.01        0.00      1.11 o 
  -3  -2   6        1.81        2.90      0.52 o 
  -2  -2   6       67.32       68.16      1.31 o 
  -1  -2   6      119.71      121.40      1.58 o 
   0  -2   6      113.47      136.61      2.14 o 
   1  -2   6        7.45        0.00      2.74 o 
   2  -2   6       41.21       47.56      1.05 o 
   3  -2   6       58.13       60.68      1.36 o 
   4  -2   6       44.01       49.52      1.83 o 
   5  -2   6        8.71        8.01      1.15 o 
   6  -2   6        2.15        2.43      0.76 o 
   7  -2   6        0.03        0.78      1.29 o 
  -7  -1   6        0.37        0.00      1.48 o 
  -6  -1   6        8.64       10.58      0.96 o 
  -5  -1   6        0.39        0.12      0.91 o 
  -4  -1   6       10.93       11.02      0.76 o 
  -3  -1   6      128.23      119.54      1.76 o 
  -2  -1   6        1.13        1.84      0.68 o 
  -1  -1   6      269.63      269.49      2.16 o 
   0  -1   6      559.45      538.19      2.97 o 
   1  -1   6      186.72      233.39      2.12 o 
   2  -1   6      103.41      117.26      1.62 o 
   3  -1   6       17.01       13.89      0.73 o 
   4  -1   6       48.08       48.50      1.46 o 
   5  -1   6      127.18      135.04      2.59 o 
   6  -1   6        5.17        1.97      1.55 o 
   7  -1   6        2.54        0.38      1.73 o 
  -8   0   6        0.18        0.20      1.42 o 
  -7   0   6        0.70        0.74      1.41 o 
  -6   0   6        0.02        0.00      1.14 o 
  -5   0   6        0.12        0.22      0.86 o 
  -4   0   6        0.01        0.92      0.75 o 
  -3   0   6        5.46        5.93      0.56 o 
  -2   0   6      158.64      142.27      1.63 o 
  -1   0   6      503.18      446.60      2.66 o 
   0   0   6      154.52      175.03      1.20 o 
   1   0   6      553.28      510.52      3.04 o 
   2   0   6        9.23       10.74      0.60 o 
   3   0   6        8.62        7.02      0.60 o 
   4   0   6        5.22        5.82      0.69 o 
   5   0   6        6.65        6.31      0.82 o 
   6   0   6        4.92        3.89      1.46 o 
   7   0   6        0.02        0.00      1.43 o 
  -8   1   6        0.95        1.49      0.72 o 
  -7   1   6        0.08        0.24      1.29 o 
  -6   1   6        0.01        0.00      1.04 o 
  -5   1   6       44.36       42.07      1.38 o 
  -4   1   6        0.00        0.00      0.83 o 
  -3   1   6        3.26        2.93      0.42 o 
  -1   1   6      337.36      308.92      2.34 o 
   0   1   6       21.09       18.08      0.58 o 
   1   1   6       46.60       44.78      1.01 o 
   3   1   6       23.11       27.43      0.99 o 
   4   1   6        0.45        0.46      1.09 o 
   5   1   6        1.85        1.47      1.26 o 
   6   1   6        0.35        0.00      1.39 o 
  -8   2   6        0.43        0.89      1.34 o 
  -7   2   6        0.63        0.59      1.21 o 
  -6   2   6       35.24       38.71      1.41 o 
  -5   2   6        1.05        1.50      0.52 o 
  -4   2   6       15.41       16.72      0.79 o 
  -3   2   6       57.44       62.74      1.27 o 
  -2   2   6       48.34       45.09      1.03 o 
  -1   2   6      283.31      258.08      2.30 o 
   1   2   6        0.57        1.91      0.76 o 
   2   2   6       43.74       46.63      1.28 o 
   3   2   6        6.42        6.57      0.70 o 
   4   2   6       19.41       19.72      1.24 o 
   5   2   6        0.73        4.05      1.45 o 
   6   2   6        0.01        0.00      1.42 o 
  -8   3   6        0.00        0.00      1.38 o 
  -7   3   6        1.19        0.60      1.27 o 
  -6   3   6       11.44       13.45      1.64 o 
  -5   3   6        9.14       11.76      0.90 o 
  -4   3   6       30.79       23.73      0.99 o 
  -3   3   6        7.83        6.94      0.58 o 
  -2   3   6      117.12      124.01      1.77 o 
  -1   3   6      136.04      126.98      1.79 o 
   0   3   6        8.08        8.55      0.50 o 
   1   3   6       41.60       39.79      1.20 o 
   2   3   6       11.03       11.85      0.87 o 
   3   3   6        9.48        7.63      1.41 o 
   4   3   6        7.04        7.35      1.47 o 
   5   3   6       20.91       27.42      2.35 o 
  -8   4   6        0.95        0.00      1.95 o 
  -7   4   6       10.66       13.03      1.14 o 
  -6   4   6        0.45        1.77      1.13 o 
  -5   4   6        0.04        1.70      1.00 o 
  -4   4   6       12.17       14.50      0.91 o 
  -3   4   6       10.70       14.78      1.45 o 
  -2   4   6       42.18       42.73      1.59 o 
  -1   4   6      133.74      129.37      2.02 o 
   0   4   6       44.44       45.50      1.45 o 
   1   4   6       18.93       19.09      1.09 o 
   2   4   6        3.09        2.76      1.20 o 
   3   4   6        0.23        1.08      1.13 o 
   4   4   6        0.02        0.00      1.28 o 
   5   4   6        1.59        0.74      1.79 o 
  -7   5   6        3.02        4.38      1.59 o 
  -6   5   6        0.90        2.08      0.81 o 
  -5   5   6        0.18        0.03      1.19 o 
  -4   5   6       19.01       22.09      1.14 o 
  -3   5   6        0.30        0.75      0.98 o 
  -2   5   6        6.52        9.55      1.19 o 
  -1   5   6        7.79        6.46      1.16 o 
   0   5   6        2.85        0.79      0.89 o 
   1   5   6        4.66        0.27      1.51 o 
   2   5   6        1.62        4.07      0.71 o 
   3   5   6        1.27        3.21      1.27 o 
   4   5   6        0.40        1.17      1.36 o 
  -7   6   6        0.06        1.05      0.90 o 
  -6   6   6        4.94        6.00      0.97 o 
  -5   6   6       60.46       71.40      2.13 o 
  -4   6   6       12.78       12.42      1.05 o 
  -3   6   6        0.02        4.32      1.47 o 
  -2   6   6        0.22        0.00      1.23 o 
  -1   6   6        0.77        0.00      1.24 o 
   0   6   6        0.61        0.53      0.87 o 
   1   6   6        9.14        8.59      1.04 o 
   2   6   6        3.97        1.15      1.68 o 
   3   6   6        0.52        1.48      1.30 o 
  -6   7   6        0.78        0.00      1.70 o 
  -5   7   6        1.18        0.57      1.50 o 
  -4   7   6       36.71       40.47      1.81 o 
  -3   7   6        0.29        1.18      1.26 o 
  -1   7   6       10.45       13.10      1.97 o 
   0   7   6        0.55        0.00      1.35 o 
   1   7   6        0.45        0.14      1.44 o 
  -5   8   6        0.06        0.95      1.39 o 
  -4   8   6        1.58        4.33      1.13 o 
  -3   8   6        1.09        3.23      0.84 o 
  -2   8   6        0.01        1.19      1.27 o 
  -1   8   6        2.86        4.40      1.69 o 
  -1  -8   7        1.09        0.83      1.49 o 
   0  -8   7        1.40        0.00      1.63 o 
   1  -8   7       12.76       14.97      1.80 o 
   2  -8   7        7.71        7.27      1.01 o 
   3  -8   7        0.00        0.00      1.68 o 
   4  -8   7        0.00        1.71      1.33 o 
  -3  -7   7        1.05        0.84      1.61 o 
  -2  -7   7        0.89        0.54      1.43 o 
  -1  -7   7        6.66        8.78      1.66 o 
   0  -7   7       12.82       10.72      1.76 o 
   1  -7   7        5.56        4.02      1.52 o 
   2  -7   7       63.27       63.15      2.05 o 
   3  -7   7       20.24       20.24      2.05 o 
   4  -7   7        2.01        0.67      1.62 o 
   5  -7   7        1.39        2.34      1.48 o 
  -4  -6   7        0.47        0.00      1.53 o 
  -3  -6   7        0.81        0.00      1.42 o 
  -2  -6   7       10.59       11.19      1.04 o 
  -1  -6   7       20.60       22.41      1.31 o 
   0  -6   7        2.00        2.70      0.64 o 
   1  -6   7        8.32        9.48      1.46 o 
   2  -6   7       41.29       42.81      1.57 o 
   3  -6   7       36.25       40.78      2.18 o 
   4  -6   7        0.02        0.04      1.38 o 
   5  -6   7        2.60        4.33      1.34 o 
   6  -6   7        2.81        0.65      1.62 o 
  -5  -5   7        2.24        1.72      1.61 o 
  -4  -5   7        0.26        0.00      1.46 o 
  -3  -5   7        3.12        1.22      1.70 o 
  -2  -5   7        0.49        0.00      1.35 o 
  -1  -5   7        5.34        4.52      0.74 o 
   0  -5   7        2.39        2.99      0.68 o 
   1  -5   7        0.17        0.00      1.01 o 
   2  -5   7        1.72        0.89      1.29 o 
   3  -5   7        0.09        0.00      1.33 o 
   4  -5   7       31.69       28.38      1.94 o 
   5  -5   7        2.40        4.45      1.26 o 
   6  -5   7        2.24        0.00      1.71 o 
   7  -5   7        3.92        3.46      1.83 o 
  -6  -4   7        0.01        0.00      1.30 o 
  -5  -4   7        0.01        0.00      1.35 o 
  -4  -4   7       23.12       22.58      1.24 o 
  -3  -4   7       11.33       11.57      0.96 o 
  -2  -4   7       12.62       13.29      0.92 o 
  -1  -4   7       66.65       65.77      1.58 o 
   0  -4   7      104.48       99.91      2.08 o 
   1  -4   7       18.43       19.92      0.86 o 
   2  -4   7       95.80      104.91      1.92 o 
   3  -4   7       17.66       19.57      0.98 o 
   4  -4   7        1.38        1.12      1.47 o 
   5  -4   7        2.89        0.47      1.09 o 
   6  -4   7        0.49        0.00      1.31 o 
   7  -4   7        0.15        1.60      1.36 o 
  -5  -3   7        0.26        0.00      1.44 o 
  -4  -3   7        8.74        9.19      0.86 o 
  -3  -3   7        9.36       10.22      0.73 o 
  -2  -3   7       19.07       21.12      0.92 o 
  -1  -3   7       21.07       23.06      0.92 o 
   0  -3   7       81.22       85.20      1.54 o 
   1  -3   7       94.83       92.47      1.72 o 
   2  -3   7       25.48       32.00      0.98 o 
   3  -3   7       40.97       45.71      1.27 o 
   4  -3   7       15.09       17.23      1.01 o 
   5  -3   7        2.09        1.84      1.20 o 
   6  -3   7        0.10        0.00      1.17 o 
   7  -3   7        0.65        2.10      1.42 o 
  -7  -2   7        0.24        0.00      1.53 o 
  -6  -2   7        1.76        0.53      1.34 o 
  -5  -2   7        3.56        4.08      0.64 o 
  -4  -2   7        4.61        3.71      1.73 o 
  -3  -2   7        0.94        0.90      0.70 o 
  -2  -2   7       17.47       20.10      0.85 o 
  -1  -2   7       59.17       46.95      1.11 o 
   0  -2   7       37.20       40.39      0.99 o 
   1  -2   7       19.81       18.58      1.50 o 
   2  -2   7        7.20        9.08      0.60 o 
   3  -2   7      313.13      306.77      3.15 o 
   4  -2   7       11.36       12.39      1.57 o 
   5  -2   7        2.18        2.49      0.70 o 
   6  -2   7        0.77        0.04      1.28 o 
   7  -2   7        2.58        4.51      1.58 o 
  -7  -1   7        2.55        0.93      1.68 o 
  -6  -1   7        0.49        0.00      1.28 o 
  -5  -1   7       11.46       12.62      0.89 o 
  -4  -1   7        0.20        0.00      0.90 o 
  -3  -1   7        4.84        5.31      0.54 o 
  -2  -1   7        8.32        6.18      0.49 o 
  -1  -1   7        8.73        9.71      0.51 o 
   0  -1   7       18.71       17.68      1.04 o 
   2  -1   7       29.48       38.55      1.05 o 
   3  -1   7       41.02       45.64      1.23 o 
   4  -1   7        2.31        2.21      1.28 o 
   5  -1   7        4.71        6.77      0.92 o 
   6  -1   7        0.94        0.00      1.38 o 
   7  -1   7        0.10        0.58      0.76 o 
  -8   0   7        0.67        1.79      1.45 o 
  -7   0   7        1.02        0.00      1.49 o 
  -6   0   7        6.44        8.59      0.85 o 
  -5   0   7        7.05        6.83      0.66 o 
  -4   0   7       20.74       20.53      0.91 o 
  -3   0   7      120.76      117.09      1.77 o 
  -2   0   7      181.49      181.78      1.97 o 
  -1   0   7      393.56      345.34      2.63 o 
   0   0   7      216.96      269.14      1.67 o 
   2   0   7        2.56        5.36      0.51 o 
   3   0   7        0.07        0.89      0.75 o 
   4   0   7        1.63        4.61      0.67 o 
   5   0   7       21.50       23.40      1.39 o 
   6   0   7        9.35       11.98      1.01 o 
  -8   1   7        0.21        0.00      1.56 o 
  -7   1   7       23.58       25.25      2.24 o 
  -6   1   7        3.74        8.29      0.89 o 
  -5   1   7        0.66        0.00      1.12 o 
  -4   1   7       12.55       12.14      0.69 o 
  -3   1   7       49.92       48.69      1.17 o 
  -1   1   7      459.25      378.01      2.80 o 
   0   1   7      871.54      842.63      3.18 o 
   1   1   7        0.28        1.19      0.71 o 
   2   1   7       11.32       19.82      0.89 o 
   3   1   7        7.21       10.32      0.80 o 
   4   1   7        2.07        3.70      0.67 o 
   5   1   7        9.17       11.39      1.59 o 
   6   1   7        0.23        0.00      1.50 o 
  -8   2   7        0.19        0.00      1.67 o 
  -7   2   7        0.01        0.20      1.22 o 
  -6   2   7       31.88       30.61      1.33 o 
  -5   2   7        0.11        0.00      0.97 o 
  -4   2   7        5.08        8.43      1.04 o 
  -3   2   7        3.53        2.91      0.45 o 
  -2   2   7       21.75       16.51      0.78 o 
  -1   2   7       35.77       28.96      1.06 o 
   1   2   7      146.77      133.65      1.98 o 
   2   2   7        0.39        0.87      0.44 o 
   3   2   7        4.53        4.88      0.66 o 
   4   2   7        8.99        9.55      1.06 o 
   5   2   7        3.76        7.96      1.22 o 
   6   2   7        0.45        0.00      1.56 o 
  -8   3   7        1.66        0.48      1.58 o 
  -7   3   7        0.04        0.00      1.32 o 
  -6   3   7        1.24        0.00      1.37 o 
  -5   3   7        5.91        5.25      0.69 o 
  -4   3   7        4.92        2.19      0.52 o 
  -3   3   7        2.12        0.85      0.77 o 
  -2   3   7       40.22       49.71      1.23 o 
  -1   3   7      109.85       92.18      1.73 o 
   0   3   7        8.43        6.78      0.51 o 
   1   3   7       13.88       13.28      0.85 o 
   2   3   7        7.76        7.22      1.14 o 
   3   3   7        0.25        2.18      1.40 o 
   4   3   7        0.61        0.00      1.28 o 
   5   3   7        0.00        0.09      1.49 o 
  -8   4   7        5.41        2.42      2.38 o 
  -7   4   7        1.76        2.53      0.94 o 
  -6   4   7        2.97        2.66      1.30 o 
  -5   4   7        5.69        4.12      0.76 o 
  -4   4   7        0.55        2.94      0.94 o 
  -3   4   7        1.82        3.49      1.10 o 
  -2   4   7       11.45        7.90      0.76 o 
  -1   4   7      186.29      171.18      2.51 o 
   0   4   7       29.02       30.55      1.21 o 
   1   4   7        3.86        1.84      0.65 o 
   2   4   7       19.01       17.56      1.17 o 
   3   4   7        0.06        0.00      1.30 o 
   4   4   7        0.24        1.22      1.40 o 
  -7   5   7       17.57       24.70      1.54 o 
  -6   5   7       35.99       36.28      1.74 o 
  -5   5   7        2.64        0.00      1.42 o 
  -4   5   7        9.44        7.93      0.88 o 
  -3   5   7        0.59        0.00      1.14 o 
  -1   5   7       71.11       73.18      2.54 o 
   0   5   7       83.43       83.53      1.94 o 
   1   5   7       33.98       30.78      2.19 o 
   2   5   7        1.79        3.24      0.77 o 
   3   5   7        1.58        0.00      1.56 o 
  -7   6   7        2.29        2.70      1.72 o 
  -6   6   7        6.90        2.04      1.79 o 
  -5   6   7       30.48       28.53      1.49 o 
  -4   6   7        6.66        7.90      0.83 o 
  -2   6   7        0.00        0.00      1.35 o 
  -1   6   7        3.54        4.89      1.33 o 
   0   6   7        7.51        6.47      1.10 o 
   1   6   7        0.77        0.93      1.28 o 
   2   6   7        1.74        1.49      1.32 o 
  -6   7   7        0.00        0.74      1.56 o 
  -5   7   7        0.06        1.56      1.35 o 
  -4   7   7        0.16        1.61      1.37 o 
  -3   7   7        0.06        0.00      1.44 o 
  -2   7   7        0.63        0.21      1.42 o 
  -1   7   7        1.24        0.26      1.48 o 
   0   7   7        2.30        2.75      1.12 o 
   1   7   7        1.06        0.00      1.72 o 
  -4   8   7        0.64        2.04      1.46 o 
  -3   8   7        0.00        0.34      1.43 o 
  -2   8   7        0.00        0.00      1.50 o 
  -1  -8   8        0.34        1.16      1.45 o 
   0  -8   8        4.60        4.11      0.98 o 
   1  -8   8       12.17       11.44      1.96 o 
   2  -8   8        0.72        1.57      0.78 o 
   3  -8   8        0.23        0.09      1.44 o 
   4  -8   8        3.86        3.15      1.75 o 
  -3  -7   8        0.07        0.00      1.35 o 
  -2  -7   8        3.09        2.92      1.67 o 
  -1  -7   8        0.71        0.69      1.29 o 
   0  -7   8        0.57        0.00      1.53 o 
   1  -7   8       13.31        8.76      1.99 o 
   2  -7   8       19.37       19.81      1.28 o 
   3  -7   8        0.42        2.40      1.22 o 
   4  -7   8        1.07        0.00      1.35 o 
   5  -7   8        5.76        4.96      2.03 o 
  -4  -6   8        1.54        2.90      0.94 o 
  -3  -6   8        0.10        0.66      1.35 o 
  -2  -6   8        0.59        0.28      1.28 o 
  -1  -6   8       19.87       22.33      1.30 o 
   0  -6   8        5.87        5.23      0.91 o 
   1  -6   8        9.58        5.87      1.51 o 
   2  -6   8      134.96      136.44      2.70 o 
   3  -6   8       30.74       33.91      1.46 o 
   4  -6   8        0.32        1.34      1.11 o 
   5  -6   8        0.04        0.04      1.33 o 
   6  -6   8        2.13        1.70      1.73 o 
  -5  -5   8        1.71        0.24      1.67 o 
  -4  -5   8       16.76       18.42      2.21 o 
  -3  -5   8       12.88        8.85      1.71 o 
  -2  -5   8        0.00        0.00      1.23 o 
  -1  -5   8        0.33        0.00      1.18 o 
   0  -5   8        0.05        0.00      1.01 o 
   1  -5   8        0.02        1.96      0.99 o 
   2  -5   8       96.97      102.33      2.19 o 
   3  -5   8      353.09      366.00      4.23 o 
   4  -5   8       16.71       15.55      1.64 o 
   5  -5   8        0.63        3.32      1.12 o 
   6  -5   8        2.97        3.90      1.50 o 
  -6  -4   8        0.56        0.70      1.41 o 
  -5  -4   8        0.01        0.00      1.34 o 
  -4  -4   8        6.16        6.81      0.96 o 
  -3  -4   8       14.98       18.34      1.07 o 
  -2  -4   8       42.74       39.99      1.41 o 
  -1  -4   8        0.12        0.00      1.02 o 
   0  -4   8       42.01       37.38      1.45 o 
   1  -4   8        3.91        3.98      1.00 o 
   2  -4   8       18.37       14.61      0.85 o 
   3  -4   8       40.13       51.52      1.56 o 
   4  -4   8       21.63       20.71      1.71 o 
   5  -4   8        0.14        0.53      1.10 o 
   6  -4   8        2.15        2.73      1.25 o 
  -5  -3   8        0.00        0.00      1.26 o 
  -4  -3   8        4.56        1.88      1.27 o 
  -3  -3   8        3.34        2.83      1.04 o 
  -2  -3   8        6.36        3.71      1.21 o 
  -1  -3   8        0.15        0.86      0.41 o 
   0  -3   8       40.40       39.77      1.09 o 
   1  -3   8        7.19        0.00      1.83 o 
   2  -3   8       36.47       50.31      1.35 o 
   3  -3   8      152.46      145.57      2.28 o 
   4  -3   8       33.03       32.09      1.38 o 
   5  -3   8        0.88        0.22      1.34 o 
   6  -3   8        0.39        0.00      1.50 o 
   7  -3   8        0.00        0.00      1.63 o 
  -7  -2   8        1.97        1.66      1.51 o 
  -6  -2   8        0.71        2.25      1.27 o 
  -5  -2   8        1.09        1.74      1.14 o 
  -4  -2   8        9.54       12.82      1.05 o 
  -3  -2   8        0.14        0.00      0.90 o 
  -2  -2   8        1.50        2.46      0.44 o 
  -1  -2   8       59.91       59.28      1.28 o 
   0  -2   8       34.90       40.90      1.04 o 
   1  -2   8        0.07        0.00      1.34 o 
   2  -2   8       41.40       43.52      1.20 o 
   3  -2   8       20.87       18.53      0.98 o 
   4  -2   8      119.68      126.41      2.41 o 
   5  -2   8       15.64       17.22      1.55 o 
   6  -2   8        0.00        1.46      1.11 o 
   7  -2   8        0.33        0.86      1.42 o 
  -7  -1   8        2.81        2.60      1.56 o 
  -6  -1   8        6.53        6.62      0.96 o 
  -5  -1   8        1.93        0.00      1.12 o 
  -4  -1   8       10.53       10.49      0.77 o 
  -3  -1   8       37.29       39.29      1.18 o 
  -2  -1   8      170.42      176.66      2.16 o 
  -1  -1   8       23.55       23.76      1.11 o 
   0  -1   8       81.56       66.03      1.67 o 
   1  -1   8        1.87        0.67      0.72 o 
   2  -1   8       18.88       32.48      1.06 o 
   3  -1   8       80.27       90.77      1.85 o 
   4  -1   8      234.36      230.06      3.31 o 
   5  -1   8       12.52       11.90      1.15 o 
   6  -1   8        1.60        2.33      1.32 o 
  -7   0   8        0.06        0.00      1.34 o 
  -6   0   8        0.46        0.66      1.11 o 
  -5   0   8        0.69        1.35      0.51 o 
  -4   0   8        1.91        3.20      1.00 o 
  -3   0   8       86.84       81.47      1.60 o 
  -2   0   8       94.65       71.46      1.35 o 
  -1   0   8      475.94      449.18      3.28 o 
   0   0   8       24.22       26.02      0.60 o 
   1   0   8       40.26       36.58      1.04 o 
   2   0   8        0.40        0.59      0.86 o 
   3   0   8        6.08        6.47      0.80 o 
   4   0   8        5.06        4.88      0.85 o 
   5   0   8       43.80       46.51      1.78 o 
   6   0   8        0.11        0.00      1.43 o 
  -8   1   8        0.09        0.00      1.47 o 
  -7   1   8        1.02        0.00      1.38 o 
  -5   1   8        3.34        3.19      0.71 o 
  -4   1   8        4.68        3.94      0.59 o 
  -3   1   8        2.19        3.05      0.52 o 
  -2   1   8       50.28       52.02      1.25 o 
  -1   1   8        0.61        0.18      0.76 o 
   0   1   8       40.04       38.73      0.94 o 
   1   1   8      121.31      108.50      1.76 o 
   2   1   8       25.99       28.89      1.07 o 
   3   1   8        7.31        4.88      1.26 o 
   4   1   8        0.19        1.16      1.11 o 
   5   1   8        0.15        0.00      1.39 o 
   6   1   8        1.22        2.13      1.67 o 
  -8   2   8        0.10        3.28      0.91 o 
  -7   2   8        4.80        6.03      0.98 o 
  -6   2   8        5.79        4.57      0.93 o 
  -5   2   8       10.58        9.30      0.86 o 
  -3   2   8        6.75        7.67      0.67 o 
  -2   2   8       99.88       94.07      1.71 o 
  -1   2   8       29.57       34.72      1.02 o 
   1   2   8       11.67       13.91      0.78 o 
   2   2   8        0.50        0.00      1.03 o 
   3   2   8        1.24        1.26      1.22 o 
   4   2   8        1.58        0.00      1.39 o 
   5   2   8        0.56        0.00      1.59 o 
  -8   3   8        2.11        3.35      1.67 o 
  -7   3   8        0.92        1.37      1.24 o 
  -6   3   8        5.02        9.74      0.88 o 
  -5   3   8        4.17        4.43      0.66 o 
  -4   3   8        3.74        3.55      0.64 o 
  -3   3   8       31.22       33.65      1.12 o 
  -2   3   8       77.16       87.45      1.79 o 
   0   3   8        6.61        6.72      0.58 o 
   1   3   8       14.38       14.86      0.88 o 
   2   3   8       33.46       31.21      1.38 o 
   3   3   8        2.44        2.55      1.36 o 
   4   3   8       14.39       18.85      2.09 o 
   5   3   8        8.78       11.58      1.91 o 
  -7   4   8        2.93        3.38      1.49 o 
  -6   4   8        2.68        1.52      1.22 o 
  -5   4   8        0.48        0.00      1.19 o 
  -4   4   8       10.91       11.07      0.88 o 
  -3   4   8       14.91       16.48      1.08 o 
  -2   4   8       75.47       80.85      1.83 o 
  -1   4   8      112.48       94.92      1.99 o 
   0   4   8       44.28       47.38      1.50 o 
   1   4   8        4.39        4.46      0.74 o 
   2   4   8        0.16        0.00      1.22 o 
   3   4   8        3.20        2.89      1.32 o 
   4   4   8        0.18        0.10      1.41 o 
  -7   5   8        2.56        0.38      1.77 o 
  -6   5   8       10.33        9.02      1.13 o 
  -5   5   8        1.22        2.65      0.78 o 
  -4   5   8        0.52        0.64      1.14 o 
  -3   5   8        3.72        0.00      2.43 o 
  -2   5   8        3.04        3.46      1.21 o 
  -1   5   8        1.22        3.66      1.20 o 
   0   5   8        0.62        0.50      0.90 o 
   1   5   8        0.02        0.00      1.23 o 
   2   5   8        4.16        3.66      1.55 o 
   3   5   8        1.91        1.43      1.52 o 
  -6   6   8        5.36        8.94      1.13 o 
  -5   6   8        4.27        3.93      0.94 o 
  -4   6   8        0.03        0.00      1.30 o 
  -3   6   8        0.08        0.00      1.27 o 
  -2   6   8        2.65        3.63      1.20 o 
  -1   6   8        3.00        0.00      1.65 o 
   1   6   8        0.61        0.13      1.34 o 
   2   6   8        1.07        0.39      1.55 o 
  -5   7   8        3.38        2.10      1.72 o 
  -4   7   8        2.58        1.14      1.55 o 
  -3   7   8        0.56        1.34      1.38 o 
  -2   7   8        1.00        0.00      1.45 o 
  -1   7   8        0.00        2.44      1.25 o 
   0   7   8        1.68        1.94      1.22 o 
   0  -8   9        0.07        0.00      1.67 o 
   1  -8   9        0.77        1.10      1.45 o 
   2  -8   9        2.79        0.00      1.77 o 
   3  -8   9        0.18        0.20      1.40 o 
  -2  -7   9        0.62        0.00      1.55 o 
  -1  -7   9        0.00        2.11      1.22 o 
   0  -7   9        6.59        5.81      0.96 o 
   1  -7   9       30.29       27.29      2.23 o 
   2  -7   9        3.05        1.43      1.44 o 
   3  -7   9        0.16        0.00      1.43 o 
   4  -7   9        0.94        0.05      1.49 o 
   5  -7   9        2.27        2.09      1.65 o 
  -4  -6   9        0.08        2.11      1.36 o 
  -3  -6   9        0.11        0.00      1.27 o 
  -2  -6   9        2.14        0.00      1.42 o 
  -1  -6   9        2.34        4.43      0.79 o 
   0  -6   9        0.12        0.00      1.24 o 
   1  -6   9       21.69       22.65      1.30 o 
   2  -6   9      145.42      148.55      2.96 o 
   3  -6   9        4.27        4.45      0.83 o 
   4  -6   9        2.24        2.70      1.37 o 
   5  -6   9        0.04        0.00      1.37 o 
  -5  -5   9        3.54        5.46      1.85 o 
  -4  -5   9        0.71        0.00      1.59 o 
  -3  -5   9        0.08        0.00      1.27 o 
  -2  -5   9        9.99       10.82      1.09 o 
  -1  -5   9        0.37        0.64      1.02 o 
   0  -5   9        2.93        3.23      0.64 o 
   1  -5   9        4.10        0.00      2.29 o 
   2  -5   9        0.70        0.00      1.49 o 
   3  -5   9        0.01        1.75      1.23 o 
   4  -5   9        1.42        1.49      1.19 o 
   5  -5   9        0.00        0.38      1.18 o 
   6  -5   9        0.85        2.12      1.41 o 
  -5  -4   9        0.80        1.35      0.87 o 
  -4  -4   9        0.00        0.83      1.38 o 
  -3  -4   9       21.39       21.78      1.33 o 
  -2  -4   9        0.02        0.00      1.03 o 
  -1  -4   9        5.13        3.55      0.70 o 
   0  -4   9       25.45       25.43      1.28 o 
   1  -4   9        0.16        0.59      1.15 o 
   2  -4   9        1.46        1.42      1.29 o 
   3  -4   9       12.11       12.50      0.92 o 
   4  -4   9       35.68       33.04      1.88 o 
   5  -4   9        1.89        2.48      1.24 o 
   6  -4   9        0.63        1.58      1.32 o 
  -6  -3   9        0.05        0.00      1.42 o 
  -5  -3   9        7.59        8.30      1.09 o 
  -4  -3   9       39.63       43.37      1.62 o 
  -3  -3   9        0.03        0.00      1.00 o 
  -2  -3   9       12.67       11.15      0.87 o 
  -1  -3   9       44.06       37.09      1.22 o 
   0  -3   9        0.69        0.00      0.94 o 
   1  -3   9       48.50       54.89      1.41 o 
   2  -3   9       96.77      128.58      2.22 o 
   3  -3   9       13.43       15.53      0.92 o 
   4  -3   9       20.57       22.60      1.25 o 
   5  -3   9        0.91        0.00      1.27 o 
   6  -3   9        1.42        1.46      0.90 o 
  -7  -2   9        0.84        1.60      1.37 o 
  -6  -2   9        1.12        3.58      1.13 o 
  -5  -2   9        4.10        5.55      0.90 o 
  -4  -2   9       58.11       67.90      1.96 o 
  -3  -2   9       14.89       10.08      0.80 o 
  -2  -2   9        4.18        4.37      0.54 o 
  -1  -2   9       34.92       35.27      1.18 o 
   0  -2   9       67.53       57.86      1.34 o 
   1  -2   9       56.60       52.47      1.36 o 
   2  -2   9      262.04      250.77      2.96 o 
   3  -2   9      168.74      166.99      2.66 o 
   4  -2   9       12.55       13.08      0.96 o 
   5  -2   9        0.29        0.00      1.42 o 
   6  -2   9        0.34        0.00      1.51 o 
  -7  -1   9        0.00        0.00      1.39 o 
  -6  -1   9        0.25        1.09      1.15 o 
  -5  -1   9        0.12        0.69      0.96 o 
  -4  -1   9       32.57       33.00      1.23 o 
  -3  -1   9        4.42        4.03      0.70 o 
  -2  -1   9       27.01       31.34      1.06 o 
  -1  -1   9        0.09        1.50      0.81 o 
   0  -1   9        0.07        0.57      0.73 o 
   3  -1   9       70.35       61.18      1.65 o 
   4  -1   9        0.52        0.00      1.46 o 
   5  -1   9       11.45       12.48      1.12 o 
   6  -1   9        0.02        0.00      1.46 o 
  -7   0   9        2.29        2.42      1.55 o 
  -6   0   9        0.05        0.00      1.13 o 
  -5   0   9        1.11        1.14      1.03 o 
  -4   0   9        9.34        9.08      0.88 o 
  -3   0   9        0.01        0.00      0.93 o 
  -2   0   9      104.71      100.37      1.73 o 
  -1   0   9        3.60        3.79      0.60 o 
   0   0   9       43.19       44.66      0.82 o 
   1   0   9       31.85       31.50      1.03 o 
   2   0   9        0.03        0.05      0.98 o 
   3   0   9       13.07       11.59      0.99 o 
   4   0   9        1.82        4.52      0.95 o 
   5   0   9       14.64       15.40      1.81 o 
   6   0   9        0.28        0.10      0.77 o 
  -7   1   9        6.94        7.82      1.55 o 
  -6   1   9        2.38        3.38      0.72 o 
  -5   1   9        0.01        1.10      1.09 o 
  -4   1   9        1.19        0.14      0.95 o 
  -3   1   9        1.60        1.40      1.04 o 
  -2   1   9       77.93       74.17      1.52 o 
  -1   1   9       91.29       86.01      1.63 o 
   0   1   9       12.99       13.73      0.60 o 
   1   1   9       10.82       10.29      0.74 o 
   2   1   9        5.22        7.47      0.72 o 
   3   1   9        2.61        0.00      1.19 o 
   4   1   9       10.57        6.62      1.78 o 
   5   1   9        1.15        0.00      1.76 o 
  -7   2   9        8.48        5.27      1.69 o 
  -6   2   9        0.68        0.49      1.17 o 
  -5   2   9        0.07        0.33      0.97 o 
  -4   2   9       20.03       20.07      1.05 o 
  -3   2   9        4.37        5.40      0.67 o 
  -2   2   9        9.42        8.83      0.71 o 
  -1   2   9        4.99        0.00      1.94 o 
   0   2   9       11.71       14.98      0.71 o 
   1   2   9        5.79       11.50      0.75 o 
   2   2   9        5.69        3.14      0.69 o 
   3   2   9       37.73       39.67      1.54 o 
   4   2   9       17.34       15.02      2.02 o 
   5   2   9        4.99        4.76      1.68 o 
  -7   3   9        0.79        0.09      1.40 o 
  -6   3   9        8.63        8.55      1.00 o 
  -5   3   9        3.65        2.40      0.76 o 
  -4   3   9        0.05        0.00      1.06 o 
  -3   3   9       23.61       26.38      1.27 o 
  -2   3   9      110.41      120.40      2.12 o 
  -1   3   9       17.34       16.76      0.99 o 
   0   3   9        0.10        0.00      0.74 o 
   1   3   9        9.38        6.34      0.81 o 
   2   3   9        1.15        2.01      0.77 o 
   3   3   9        0.63        1.96      0.71 o 
   4   3   9        3.13        3.36      1.73 o 
  -7   4   9        4.46        4.71      1.76 o 
  -6   4   9        1.02        2.09      1.16 o 
  -5   4   9        1.54        1.88      1.12 o 
  -4   4   9        0.23        4.01      1.14 o 
  -3   4   9        3.22        5.00      0.84 o 
  -2   4   9       22.67       22.76      1.75 o 
  -1   4   9        0.06        0.00      1.25 o 
   0   4   9        0.28        0.73      1.05 o 
   1   4   9        0.86        2.15      1.29 o 
   2   4   9        1.78        1.55      1.20 o 
   3   4   9        0.86        0.00      1.50 o 
  -7   5   9        2.85        5.61      1.18 o 
  -6   5   9        0.05        0.31      1.45 o 
  -5   5   9        7.04        7.02      0.94 o 
  -4   5   9        0.75        0.08      1.20 o 
  -3   5   9        0.75        0.00      1.18 o 
  -1   5   9       39.70       43.81      2.15 o 
   0   5   9        9.94        6.67      1.16 o 
   1   5   9        2.16        0.00      1.57 o 
   2   5   9        1.97        3.94      1.29 o 
  -6   6   9        8.78        7.85      1.18 o 
  -5   6   9        0.62        0.27      1.45 o 
  -4   6   9        3.37        2.36      1.42 o 
  -3   6   9        0.43        0.62      1.24 o 
  -2   6   9        0.15        0.00      1.26 o 
  -1   6   9        1.46        3.11      1.55 o 
   0   6   9        0.60        0.45      0.92 o 
   1   6   9        0.06        3.50      1.54 o 
  -5   7   9        0.69        0.90      1.51 o 
  -4   7   9        0.75        1.10      1.43 o 
  -3   7   9        0.01        0.00      1.46 o 
  -2   7   9        4.90        6.98      1.57 o 
  -1   7   9        2.31        1.99      1.62 o 
   1  -8  10        0.00        0.00      1.48 o 
   2  -8  10        0.00        0.85      1.38 o 
  -2  -7  10        0.07        0.00      1.55 o 
  -1  -7  10        1.51        2.95      1.50 o 
   0  -7  10        8.16        7.06      1.78 o 
   1  -7  10        0.02        0.00      1.63 o 
   2  -7  10        0.46        0.04      1.43 o 
   3  -7  10        0.39        1.23      1.32 o 
   4  -7  10        4.00        2.61      1.87 o 
  -3  -6  10        0.46        1.04      1.20 o 
  -2  -6  10        1.56        1.95      1.29 o 
  -1  -6  10        0.00        0.00      1.51 o 
   0  -6  10        5.15        5.61      0.98 o 
   1  -6  10       14.74       15.71      1.19 o 
   2  -6  10        8.18        8.60      0.89 o 
   3  -6  10        0.39        0.25      1.23 o 
   4  -6  10        2.81        2.64      1.50 o 
   5  -6  10        0.00        0.00      1.57 o 
  -4  -5  10       16.87       19.17      2.18 o 
  -3  -5  10        2.75        0.00      1.59 o 
  -2  -5  10        3.20        3.90      0.83 o 
  -1  -5  10        2.35        3.23      0.80 o 
   0  -5  10        3.73        1.28      1.37 o 
   1  -5  10        0.41        0.00      1.26 o 
   2  -5  10      166.69      178.01      3.06 o 
   3  -5  10       22.53       19.57      1.17 o 
   4  -5  10        0.18        0.00      1.33 o 
   5  -5  10        0.41        0.00      1.58 o 
  -5  -4  10        4.53        5.21      1.06 o 
  -4  -4  10       32.00       39.42      1.87 o 
  -3  -4  10       18.93       18.82      1.20 o 
  -2  -4  10        5.26        4.61      0.74 o 
  -1  -4  10        0.15        0.44      0.94 o 
   0  -4  10        1.62        0.00      1.73 o 
   1  -4  10        1.14        1.28      1.06 o 
   2  -4  10       43.14       43.17      1.56 o 
   3  -4  10       50.54       50.65      1.74 o 
   4  -4  10        0.16        0.00      1.16 o 
   5  -4  10        4.74        5.01      1.65 o 
   6  -4  10        1.99        2.45      1.63 o 
  -6  -3  10        1.00        2.95      0.96 o 
  -5  -3  10        0.64        0.80      1.38 o 
  -4  -3  10       15.51       14.94      1.29 o 
  -3  -3  10       21.74       24.62      1.31 o 
  -2  -3  10        0.05        0.00      1.08 o 
  -1  -3  10       11.39        9.69      0.78 o 
   0  -3  10        3.39        3.17      0.57 o 
   1  -3  10       15.60       10.84      1.07 o 
   2  -3  10       11.06       10.63      0.96 o 
   4  -3  10        9.65        7.41      0.88 o 
   5  -3  10        0.93        1.60      1.23 o 
   6  -3  10        0.43        0.00      1.54 o 
  -6  -2  10        0.00        0.13      1.32 o 
  -5  -2  10        0.06        1.36      1.25 o 
  -4  -2  10        0.21        3.82      1.38 o 
  -3  -2  10       21.11       22.97      1.27 o 
  -2  -2  10       11.02       11.01      0.80 o 
  -1  -2  10       16.60       14.35      0.84 o 
   0  -2  10       11.71       16.37      0.82 o 
   1  -2  10       40.49       33.13      1.25 o 
   2  -2  10        0.58        0.66      1.29 o 
   3  -2  10       55.38       52.56      1.64 o 
   4  -2  10       20.94       21.86      1.23 o 
   5  -2  10        1.07        1.93      1.33 o 
   6  -2  10        0.03        0.63      1.39 o 
  -7  -1  10        0.66        0.00      1.60 o 
  -6  -1  10        0.09        0.00      1.34 o 
  -5  -1  10        0.73        0.00      1.39 o 
  -4  -1  10       59.94       71.90      1.96 o 
  -3  -1  10      110.07      113.09      2.11 o 
  -2  -1  10       46.80       46.35      1.32 o 
  -1  -1  10       18.63       15.34      0.80 o 
   0  -1  10        2.11        2.05      0.81 o 
   1  -1  10       11.21       10.16      1.16 o 
   2  -1  10      139.69      139.72      2.48 o 
   3  -1  10       68.58       70.30      1.91 o 
   4  -1  10       48.71       42.29      1.71 o 
   5  -1  10        7.43        6.27      1.03 o 
   6  -1  10        0.26        0.00      1.46 o 
  -7   0  10        3.21        5.16      1.52 o 
  -6   0  10        2.83        0.92      1.47 o 
  -5   0  10        0.45        1.46      1.00 o 
  -4   0  10        6.14        7.93      0.85 o 
  -3   0  10      194.32      177.48      2.58 o 
  -2   0  10      111.21       98.11      1.86 o 
  -1   0  10        0.00        0.00      1.02 o 
   0   0  10        0.05        0.43      0.53 o 
   1   0  10       14.48       11.94      0.84 o 
   2   0  10        0.00        0.00      1.09 o 
   3   0  10        0.32        1.53      1.20 o 
   4   0  10       38.65       37.44      1.80 o 
   5   0  10        0.01        0.00      1.43 o 
  -7   1  10        0.55        0.00      1.45 o 
  -6   1  10        0.01        2.61      0.60 o 
  -5   1  10        4.91        2.02      1.34 o 
  -4   1  10       17.45       14.60      1.01 o 
  -3   1  10        2.27        3.27      1.14 o 
  -2   1  10       76.23       67.10      1.55 o 
  -1   1  10        0.48        0.00      1.16 o 
   0   1  10       12.43       10.52      0.61 o 
   1   1  10        8.68        5.36      0.65 o 
   2   1  10       12.93       17.82      1.08 o 
   3   1  10        1.20        1.49      1.28 o 
   4   1  10        1.92        1.42      1.43 o 
   5   1  10       10.66       11.08      1.85 o 
  -7   2  10        0.10        0.05      1.41 o 
  -6   2  10        5.24        4.51      0.75 o 
  -5   2  10        5.40        5.83      0.77 o 
  -3   2  10        0.17        0.00      1.43 o 
  -2   2  10       12.22       11.50      0.85 o 
  -1   2  10        7.84        0.00      1.86 o 
   0   2  10        5.33        5.19      0.57 o 
   1   2  10        2.56        3.87      0.59 o 
   2   2  10        0.22        0.00      1.13 o 
   3   2  10        0.38        1.24      0.75 o 
   4   2  10        0.58        0.00      1.49 o 
  -7   3  10        0.28        0.00      1.45 o 
  -6   3  10        0.22        0.00      1.20 o 
  -5   3  10        3.13        3.88      0.86 o 
  -4   3  10        1.24        1.26      1.22 o 
  -3   3  10       27.99       25.21      1.30 o 
  -2   3  10        0.65        2.44      1.27 o 
  -1   3  10       14.39       16.41      1.01 o 
   0   3  10        0.82        2.78      0.88 o 
   1   3  10        0.28        0.55      1.07 o 
   2   3  10        3.81        2.90      0.76 o 
   3   3  10        8.86        8.86      1.82 o 
   4   3  10        6.53        5.22      1.99 o 
  -7   4  10        0.08        0.00      1.34 o 
  -6   4  10        0.12        0.56      1.24 o 
  -5   4  10        5.99        5.49      0.86 o 
  -4   4  10        0.02        4.12      1.44 o 
  -3   4  10       19.54       25.83      1.50 o 
  -2   4  10      115.25      110.11      3.05 o 
  -1   4  10        6.70        5.39      1.51 o 
   0   4  10        2.43        2.16      0.61 o 
   1   4  10        1.46        2.32      1.20 o 
   2   4  10        1.99        2.69      1.34 o 
   3   4  10        0.26        0.00      1.63 o 
  -6   5  10        0.13        0.09      1.41 o 
  -5   5  10        0.00        1.84      0.78 o 
  -4   5  10        4.90        5.39      0.83 o 
  -3   5  10        0.08        0.00      1.17 o 
  -2   5  10        2.21        7.23      1.44 o 
  -1   5  10        3.47        7.67      1.02 o 
   0   5  10        1.02        2.56      0.60 o 
   1   5  10        2.29        3.92      1.36 o 
   2   5  10        0.02        0.00      1.34 o 
  -6   6  10        0.11        0.00      1.47 o 
  -5   6  10        1.07        0.00      1.44 o 
  -4   6  10        0.78        3.08      1.37 o 
  -3   6  10        2.19        0.00      1.65 o 
  -2   6  10        1.00        0.00      1.53 o 
  -1   6  10        1.50        2.82      1.45 o 
   0   6  10        0.07        1.47      1.05 o 
  -4   7  10        0.02        0.00      1.61 o 
  -3   7  10        0.18        1.98      1.42 o 
  -2   7  10        0.00        0.00      1.60 o 
  -1  -7  11        5.33        0.93      1.87 o 
   0  -7  11        5.73        3.96      1.91 o 
   1  -7  11        1.61        2.48      1.44 o 
   2  -7  11        0.00        0.00      1.50 o 
   3  -7  11        0.05        0.00      1.49 o 
  -3  -6  11        0.93        0.00      1.34 o 
  -2  -6  11        0.65        0.00      1.36 o 
  -1  -6  11        0.15        0.65      1.26 o 
   0  -6  11       36.49       37.37      1.72 o 
   1  -6  11       47.71       54.33      2.02 o 
   2  -6  11        0.72        0.00      1.40 o 
   3  -6  11        0.01        0.44      1.27 o 
   4  -6  11        0.27        1.68      1.20 o 
  -4  -5  11        0.00        0.00      1.50 o 
  -3  -5  11        0.35        1.83      1.25 o 
  -2  -5  11       10.27       11.55      1.06 o 
  -1  -5  11        1.94        1.79      1.31 o 
   0  -5  11        2.64        1.00      1.42 o 
   1  -5  11        0.02        0.00      2.19 o 
   2  -5  11       19.32       23.23      1.31 o 
   3  -5  11        0.10        0.00      1.17 o 
   4  -5  11        0.42        0.00      1.44 o 
   5  -5  11        0.76        2.11      1.45 o 
  -5  -4  11        0.13        0.00      1.56 o 
  -4  -4  11        0.30        0.00      1.52 o 
  -3  -4  11        4.81        5.11      0.94 o 
  -2  -4  11        0.98        1.75      0.65 o 
  -1  -4  11        1.44        1.81      1.04 o 
   0  -4  11        0.60        1.76      1.01 o 
   1  -4  11       10.91        9.36      0.84 o 
   2  -4  11        2.84        0.00      1.67 o 
   3  -4  11        3.26        4.70      1.28 o 
   4  -4  11        0.00        0.49      1.28 o 
   5  -4  11        0.20        0.64      1.27 o 
  -6  -3  11        0.17        2.47      0.85 o 
  -5  -3  11        1.59        3.84      0.95 o 
  -4  -3  11        1.94        0.67      1.44 o 
  -3  -3  11       27.95       24.85      1.35 o 
  -2  -3  11        8.22        6.69      1.68 o 
  -1  -3  11        2.22        1.77      0.93 o 
   0  -3  11       37.68       37.99      1.34 o 
   1  -3  11       13.81       14.99      1.05 o 
   2  -3  11       12.91       17.37      1.08 o 
   3  -3  11       13.50       13.25      1.01 o 
   4  -3  11        2.20        1.15      1.28 o 
   5  -3  11        1.84        0.23      1.68 o 
  -6  -2  11        0.80        2.25      1.39 o 
  -5  -2  11       17.65       21.14      1.40 o 
  -4  -2  11        6.78        9.55      1.05 o 
  -3  -2  11       18.77       17.82      1.11 o 
  -2  -2  11       23.73       21.18      1.08 o 
  -1  -2  11       19.76       20.95      1.09 o 
   0  -2  11        5.81        6.98      0.69 o 
   1  -2  11      159.04      136.89      2.54 o 
   2  -2  11       84.01       88.42      2.32 o 
   3  -2  11        0.09        0.84      1.06 o 
   4  -2  11        1.42        1.96      1.17 o 
   5  -2  11        0.05        0.00      1.31 o 
  -7  -1  11        1.07        1.06      1.51 o 
  -6  -1  11        0.00        0.00      1.34 o 
  -5  -1  11        3.36        3.30      0.89 o 
  -4  -1  11       72.94       72.66      1.96 o 
  -3  -1  11        4.82        5.81      0.73 o 
  -2  -1  11        1.90        1.09      1.12 o 
  -1  -1  11        1.08        0.86      0.89 o 
   0  -1  11        0.43        0.50      0.93 o 
   1  -1  11        9.29        6.55      0.77 o 
   2  -1  11       41.88       42.76      1.51 o 
   3  -1  11        3.31        2.50      1.37 o 
   4  -1  11       12.43       14.24      1.11 o 
   5  -1  11        0.09        0.00      1.34 o 
  -7   0  11        0.07        0.00      1.41 o 
  -6   0  11        1.24        0.76      1.38 o 
  -5   0  11        2.81        1.89      1.34 o 
  -4   0  11        2.91        3.56      0.76 o 
  -3   0  11        2.88        4.29      0.88 o 
  -2   0  11       45.95       38.20      1.31 o 
  -1   0  11        5.99        4.89      0.69 o 
   0   0  11        3.31        4.30      0.44 o 
   1   0  11        2.37        3.33      1.05 o 
   2   0  11        0.12        0.00      1.11 o 
   3   0  11        2.61        2.53      0.82 o 
   4   0  11        1.82        0.00      1.46 o 
   5   0  11        3.09        2.18      1.59 o 
  -7   1  11        0.02        2.38      1.21 o 
  -6   1  11        1.21        2.92      0.70 o 
  -5   1  11        0.98        1.50      1.05 o 
  -4   1  11        1.47        1.51      1.21 o 
  -3   1  11       16.45       16.35      1.12 o 
  -2   1  11       69.20       88.95      1.93 o 
  -1   1  11        6.42        2.66      1.38 o 
   0   1  11        1.75        0.00      0.81 o 
   1   1  11        0.00        2.30      1.14 o 
   2   1  11        4.59        4.60      0.72 o 
   3   1  11        3.19        3.24      1.49 o 
   4   1  11        3.63        4.62      0.93 o 
  -7   2  11        1.73        2.71      1.45 o 
  -6   2  11        0.33        0.67      1.25 o 
  -5   2  11        0.47        1.68      1.16 o 
  -4   2  11        3.71        4.87      0.84 o 
  -3   2  11       13.36       12.96      1.03 o 
  -2   2  11        6.09        4.81      0.80 o 
   0   2  11        1.23        1.77      0.58 o 
   1   2  11       15.98       12.18      0.93 o 
   2   2  11       25.30       22.48      1.39 o 
   3   2  11        5.46        3.25      1.61 o 
   4   2  11        2.30        0.47      1.64 o 
  -7   3  11        0.22        0.00      1.47 o 
  -6   3  11        1.24        0.00      1.42 o 
  -5   3  11        0.00        0.00      1.31 o 
  -4   3  11       27.49       30.51      1.39 o 
  -3   3  11       48.83       44.28      1.65 o 
  -2   3  11       16.12       15.13      1.03 o 
  -1   3  11        0.79        3.97      1.38 o 
   0   3  11        8.23        8.81      0.80 o 
   1   3  11        1.17        0.82      1.32 o 
   2   3  11        2.90        2.91      1.50 o 
   3   3  11        2.39        4.80      1.49 o 
  -6   4  11        1.76        1.50      1.41 o 
  -5   4  11        0.16        0.00      1.28 o 
  -4   4  11        1.62        2.81      0.66 o 
  -3   4  11        5.03        4.61      0.87 o 
  -2   4  11        0.99        0.00      1.47 o 
  -1   4  11       12.26       14.16      1.64 o 
   0   4  11        0.15        0.00      0.91 o 
   1   4  11        0.26        2.89      0.69 o 
   2   4  11        0.26        0.69      1.27 o 
  -6   5  11        0.21        0.00      1.48 o 
  -5   5  11        0.94        1.17      1.35 o 
  -4   5  11        0.43        1.04      0.73 o 
  -3   5  11        0.03        0.21      1.18 o 
  -2   5  11        0.11        0.00      1.31 o 
  -1   5  11        8.38        6.48      1.98 o 
   0   5  11        0.80        0.13      1.07 o 
   1   5  11        0.50        0.00      1.36 o 
  -5   6  11        1.40        0.00      1.65 o 
  -4   6  11        0.03        0.00      1.52 o 
  -3   6  11        0.79        1.99      1.51 o 
  -2   6  11        1.72        0.00      1.67 o 
  -1   6  11        0.27        0.00      1.62 o 
   0   6  11        0.42        0.00      1.11 o 
   0  -7  12        0.58        0.00      1.62 o 
   1  -7  12        1.53        0.87      1.58 o 
   2  -7  12        1.46        1.28      0.89 o 
  -2  -6  12        1.48        1.63      1.48 o 
  -1  -6  12        0.00        0.00      1.56 o 
   0  -6  12        0.28        0.00      1.55 o 
   1  -6  12        0.26        1.65      1.24 o 
   2  -6  12        0.22        0.00      1.48 o 
   3  -6  12        5.46        7.32      1.04 o 
   4  -6  12        3.52        5.09      1.68 o 
  -4  -5  12        0.00        0.00      1.40 o 
  -3  -5  12        0.04        0.55      1.22 o 
  -2  -5  12        0.67        0.00      1.44 o 
  -1  -5  12        0.13        0.69      1.19 o 
   0  -5  12        0.10        0.00      1.41 o 
   1  -5  12       32.06       26.30      1.46 o 
   2  -5  12        0.82        0.69      1.25 o 
   3  -5  12        0.16        1.41      1.20 o 
   4  -5  12        2.58        3.18      1.06 o 
  -5  -4  12        1.17        1.21      1.63 o 
  -4  -4  12        9.58        6.60      1.78 o 
  -3  -4  12        1.60        2.94      1.21 o 
  -2  -4  12        2.50        3.80      0.77 o 
  -1  -4  12        9.71        9.23      1.08 o 
   0  -4  12        0.84        1.04      1.15 o 
   1  -4  12       14.88       16.87      1.11 o 
   2  -4  12       17.71       17.58      1.20 o 
   3  -4  12        0.01        0.00      1.43 o 
   4  -4  12        3.52        5.87      0.87 o 
   5  -4  12        2.31        2.90      1.64 o 
  -5  -3  12        2.03        1.91      1.54 o 
  -4  -3  12        1.78        0.08      1.55 o 
  -3  -3  12        6.33        4.74      1.57 o 
  -2  -3  12        3.69        5.53      0.79 o 
  -1  -3  12        3.01        2.47      0.63 o 
   0  -3  12       63.84       66.44      1.86 o 
   1  -3  12       14.74       19.36      1.12 o 
   2  -3  12        0.74        2.40      0.73 o 
   3  -3  12        0.65        0.81      1.19 o 
   4  -3  12        0.24        0.00      1.27 o 
   5  -3  12        4.45        3.90      1.72 o 
  -6  -2  12        0.24        0.73      1.33 o 
  -5  -2  12       12.67       13.04      1.22 o 
  -4  -2  12        1.15        0.35      1.30 o 
  -3  -2  12        7.67        6.45      0.89 o 
  -2  -2  12        1.75        0.00      1.17 o 
  -1  -2  12        0.09        0.22      0.99 o 
   0  -2  12        0.19        0.00      1.07 o 
   1  -2  12        4.39        5.13      0.85 o 
   2  -2  12        0.34        0.00      1.89 o 
   3  -2  12        1.64        1.83      0.68 o 
   4  -2  12        0.01        0.00      1.26 o 
   5  -2  12        0.02        0.00      1.56 o 
  -6  -1  12        2.36        3.72      1.46 o 
  -5  -1  12        4.90        6.21      0.98 o 
  -4  -1  12        0.81        0.37      1.22 o 
  -3  -1  12        3.80        4.61      0.73 o 
  -2  -1  12       23.61       23.04      1.16 o 
  -1  -1  12       18.03       16.40      1.02 o 
   0  -1  12        1.33        1.94      0.99 o 
   1  -1  12        8.47        7.57      1.99 o 
   2  -1  12       12.60       12.99      0.95 o 
   3  -1  12       13.82       14.25      1.14 o 
   4  -1  12        1.41        2.46      0.87 o 
   5  -1  12        0.05        0.00      1.37 o 
  -6   0  12        0.04        1.25      1.22 o 
  -5   0  12        6.36        3.67      1.62 o 
  -4   0  12       12.48       13.24      1.07 o 
  -3   0  12       54.92       44.49      1.55 o 
  -2   0  12       24.33       25.24      1.21 o 
  -1   0  12        6.66        7.19      0.78 o 
   0   0  12        2.49        0.82      0.69 o 
   1   0  12        0.40        0.95      0.95 o 
   2   0  12        1.38        0.00      1.17 o 
   3   0  12        2.61        0.87      1.38 o 
   4   0  12        0.00        2.19      1.33 o 
  -7   1  12        0.45        0.80      1.21 o 
  -6   1  12        0.09        1.85      1.19 o 
  -5   1  12        0.74        1.37      1.29 o 
  -4   1  12        0.18        0.25      1.22 o 
  -3   1  12       10.91        9.31      0.99 o 
  -1   1  12       54.73       46.59      1.71 o 
   0   1  12        7.14        7.49      0.65 o 
   1   1  12       10.55        7.57      0.93 o 
   2   1  12        0.28        0.00      1.29 o 
   3   1  12        0.02        0.00      1.40 o 
   4   1  12        3.54        3.21      1.68 o 
  -7   2  12        0.07        0.00      1.51 o 
  -6   2  12        0.24        0.00      1.33 o 
  -5   2  12        6.26        5.67      0.93 o 
  -4   2  12        5.25       10.08      0.93 o 
  -3   2  12        0.00        1.77      0.62 o 
  -2   2  12       40.13       38.56      1.52 o 
  -1   2  12        1.05        0.00      1.37 o 
   0   2  12        8.50       14.85      0.91 o 
   1   2  12        3.97        2.29      1.30 o 
   2   2  12        1.31        0.77      1.38 o 
   3   2  12        0.07        0.86      1.20 o 
  -6   3  12        0.68        0.46      1.42 o 
  -5   3  12        2.23        1.46      1.25 o 
  -4   3  12        1.18        1.24      1.12 o 
  -3   3  12        0.00        0.00      0.69 o 
  -2   3  12        2.33        4.06      0.73 o 
  -1   3  12        8.44       12.70      1.16 o 
   0   3  12        3.73        3.33      0.95 o 
   1   3  12        0.74        2.76      1.28 o 
   2   3  12        2.47        1.55      1.60 o 
   3   3  12        3.00        1.08      1.63 o 
  -6   4  12        0.24        0.00      1.46 o 
  -5   4  12        2.41        0.00      1.59 o 
  -4   4  12        4.41        4.82      0.89 o 
  -3   4  12        9.79        9.91      1.01 o 
  -2   4  12        3.99        3.73      1.34 o 
  -1   4  12       14.21       13.69      1.14 o 
   0   4  12        0.11        1.64      0.91 o 
   1   4  12        1.59        0.49      1.40 o 
   2   4  12        0.01        0.00      1.44 o 
  -5   5  12        0.55        1.29      1.38 o 
  -4   5  12        0.62        1.14      1.19 o 
  -3   5  12        0.16        0.00      1.40 o 
  -2   5  12        3.13        1.46      1.47 o 
  -1   5  12        1.70        2.86      0.96 o 
   0   5  12       12.27        9.84      1.71 o 
  -4   6  12        2.78        3.56      0.94 o 
  -3   6  12        0.46        1.38      1.35 o 
  -2   6  12        0.02        0.05      1.46 o 
  -2  -6  13        0.09        0.00      1.59 o 
  -1  -6  13       12.58       14.80      1.34 o 
   0  -6  13       13.47       13.47      1.35 o 
   1  -6  13        1.68        1.52      1.48 o 
   2  -6  13        0.03        0.00      1.54 o 
   3  -6  13        0.44        0.00      1.53 o 
  -3  -5  13        0.19        0.10      1.38 o 
  -2  -5  13        0.71        1.23      1.31 o 
  -1  -5  13        2.15        3.51      0.86 o 
   0  -5  13        7.29        6.46      1.01 o 
   1  -5  13       11.46        7.71      2.10 o 
   2  -5  13        0.00        2.18      0.71 o 
   3  -5  13        1.02        2.43      1.39 o 
   4  -5  13        0.62        2.13      1.42 o 
  -4  -4  13        0.22        0.00      1.39 o 
  -3  -4  13        1.05        0.00      1.42 o 
  -2  -4  13        3.66        5.98      0.94 o 
  -1  -4  13        1.33        0.52      1.26 o 
   0  -4  13        0.05        1.52      1.12 o 
   1  -4  13        0.00        0.00      1.32 o 
   2  -4  13        2.07        4.24      0.82 o 
   3  -4  13        1.51        0.00      1.49 o 
   4  -4  13        0.20        0.90      1.50 o 
  -5  -3  13        0.96        1.57      1.52 o 
  -4  -3  13        0.28        1.73      1.17 o 
  -3  -3  13        0.02        0.00      1.19 o 
  -2  -3  13        1.09        1.26      1.26 o 
  -1  -3  13        1.16        0.29      1.25 o 
   0  -3  13        2.02        0.73      1.18 o 
   1  -3  13       10.95        8.56      1.01 o 
   2  -3  13        0.71        2.22      1.22 o 
   3  -3  13        0.01        0.67      1.14 o 
   4  -3  13        0.04        0.00      1.33 o 
  -5  -2  13        1.25        0.00      1.75 o 
  -4  -2  13        0.01        2.87      1.53 o 
  -3  -2  13        1.22        0.00      1.33 o 
  -2  -2  13        2.17        2.82      0.80 o 
  -1  -2  13        0.01        0.00      1.29 o 
   0  -2  13       33.64       32.51      1.40 o 
   1  -2  13       42.17       39.47      1.55 o 
   2  -2  13        1.01        1.63      1.03 o 
   3  -2  13        1.53        2.58      0.79 o 
   4  -2  13        0.42        0.27      1.29 o 
  -6  -1  13        2.30        2.65      1.56 o 
  -5  -1  13        8.14        7.96      1.12 o 
  -4  -1  13        1.51        1.39      1.05 o 
  -3  -1  13        3.54        4.03      0.79 o 
  -2  -1  13        0.15        0.00      1.12 o 
  -1  -1  13        3.88        5.24      0.75 o 
   0  -1  13        0.23        0.00      1.13 o 
   1  -1  13       18.99       13.77      1.10 o 
   2  -1  13        0.87        3.79      0.90 o 
   3  -1  13        5.94        7.29      0.93 o 
   4  -1  13        0.67        1.02      1.37 o 
  -6   0  13        0.01        0.00      1.64 o 
  -5   0  13        0.26        0.00      1.42 o 
  -3   0  13        0.53        1.67      1.08 o 
  -2   0  13        2.25        3.49      0.70 o 
  -1   0  13        1.12        0.00      1.15 o 
   0   0  13        0.29        0.00      0.77 o 
   1   0  13        0.01        0.00      1.16 o 
   2   0  13        6.18        5.11      0.89 o 
   3   0  13        0.87        1.51      1.21 o 
   4   0  13        1.96        1.11      1.49 o 
  -6   1  13        0.83        0.00      1.42 o 
  -5   1  13        0.69        0.00      1.50 o 
  -4   1  13        0.73        0.00      1.21 o 
  -3   1  13        0.01        0.00      1.09 o 
  -2   1  13        6.53        6.68      0.97 o 
  -1   1  13        0.45        0.00      1.61 o 
   0   1  13        3.95        4.33      0.66 o 
   1   1  13        0.17        1.36      1.16 o 
   2   1  13        0.96        0.00      1.37 o 
   3   1  13        1.48        0.68      1.50 o 
  -6   2  13        0.19        2.07      1.25 o 
  -5   2  13        1.66        1.50      1.20 o 
  -4   2  13        0.02        0.00      1.22 o 
  -3   2  13        1.11        0.15      1.20 o 
  -2   2  13        1.19        0.00      1.36 o 
  -1   2  13        0.70        0.00      2.06 o 
   0   2  13        0.01        0.88      0.64 o 
   1   2  13        4.96        6.80      0.92 o 
   2   2  13        1.76        0.00      1.40 o 
   3   2  13        0.69        0.29      1.49 o 
  -6   3  13        0.56        0.39      1.46 o 
  -5   3  13        2.41        1.42      1.27 o 
  -4   3  13        0.65        0.00      1.32 o 
  -3   3  13        0.12        0.00      1.37 o 
  -2   3  13        3.25        1.81      1.27 o 
  -1   3  13       10.86       12.29      1.14 o 
   0   3  13        0.03        1.13      0.86 o 
   1   3  13        0.04        1.45      1.18 o 
   2   3  13        1.49        2.20      1.30 o 
  -5   4  13        0.13        1.56      1.21 o 
  -4   4  13        0.00        1.52      1.32 o 
  -3   4  13        0.37        0.95      1.18 o 
  -2   4  13       13.58       16.19      1.99 o 
  -1   4  13        3.87        4.77      1.65 o 
   0   4  13        2.52        2.79      1.06 o 
   1   4  13        0.01        0.82      1.34 o 
  -4   5  13        0.00        0.87      1.26 o 
  -3   5  13        0.27        0.76      1.31 o 
  -2   5  13        0.07        0.05      1.47 o 
  -1   5  13        6.08        5.54      1.66 o 
   0  -6  14        0.25        1.10      1.47 o 
   1  -6  14        0.08        0.34      1.43 o 
  -2  -5  14        0.15        0.00      1.41 o 
  -1  -5  14        0.07        0.93      1.24 o 
   0  -5  14        1.30        2.51      1.37 o 
   1  -5  14        0.02        0.68      1.39 o 
   2  -5  14        0.97        0.05      1.58 o 
   3  -5  14        3.61        2.31      1.67 o 
  -4  -4  14        0.03        0.00      1.40 o 
  -3  -4  14        2.19        2.74      0.90 o 
  -2  -4  14        0.19        0.00      1.41 o 
  -1  -4  14        2.03        2.34      0.77 o 
   0  -4  14        3.96        2.67      0.89 o 
   1  -4  14        4.88        4.60      0.91 o 
   2  -4  14        0.56        0.00      1.47 o 
   3  -4  14        1.58        0.38      1.55 o 
  -4  -3  14        0.80        1.32      1.29 o 
  -3  -3  14        0.00        0.00      1.41 o 
  -2  -3  14        6.85        8.44      1.02 o 
  -1  -3  14       13.50       12.93      1.10 o 
   0  -3  14        0.49        0.00      1.20 o 
   1  -3  14        7.82        3.74      1.83 o 
   2  -3  14        0.25        1.90      1.15 o 
   3  -3  14        0.04        0.00      1.42 o 
   4  -3  14        5.36        6.79      1.01 o 
  -5  -2  14        0.18        0.00      1.69 o 
  -4  -2  14        0.22        0.00      1.38 o 
  -3  -2  14        0.25        0.00      1.29 o 
  -2  -2  14        1.70        0.67      1.33 o 
  -1  -2  14        0.70        1.85      0.71 o 
   0  -2  14        6.55        5.09      0.86 o 
   1  -2  14        0.92        1.62      0.72 o 
   2  -2  14        4.70        4.96      0.92 o 
   3  -2  14        2.27        0.31      1.62 o 
   4  -2  14        0.10        0.00      1.55 o 
  -5  -1  14        0.76        0.37      1.50 o 
  -4  -1  14        0.04        0.00      1.38 o 
  -3  -1  14        1.47        3.36      0.72 o 
  -2  -1  14        0.67        0.68      0.63 o 
  -1  -1  14        2.39        3.34      0.70 o 
   0  -1  14        0.13        0.00      1.21 o 
   1  -1  14        0.29        0.00      1.16 o 
   2  -1  14        7.31        7.49      0.92 o 
   3  -1  14        0.37        0.00      1.34 o 
  -6   0  14        0.00        0.00      1.33 o 
  -5   0  14        4.83        1.85      1.66 o 
  -4   0  14        0.00        0.58      1.25 o 
  -3   0  14        0.38        0.00      1.28 o 
  -2   0  14        0.07        1.12      1.06 o 
  -1   0  14        0.31        0.15      1.08 o 
   0   0  14        0.94        0.61      0.84 o 
   1   0  14        2.12        0.59      1.33 o 
   2   0  14        0.00        1.28      1.10 o 
   3   0  14        0.00        0.05      1.33 o 
  -6   1  14        0.33        0.00      1.56 o 
  -5   1  14        0.09        0.23      1.21 o 
  -4   1  14        0.16        1.17      1.12 o 
  -3   1  14        0.22        0.00      1.31 o 
  -2   1  14        3.10        1.03      1.31 o 
  -1   1  14        0.08        1.57      1.03 o 
   0   1  14        2.33        1.04      0.91 o 
   1   1  14        0.27        1.28      1.13 o 
   2   1  14        0.57        1.12      1.22 o 
   3   1  14        0.64        0.00      1.67 o 
  -6   2  14        0.96        1.35      1.45 o 
  -5   2  14        0.01        0.00      1.27 o 
  -4   2  14        0.80        0.56      1.20 o 
  -3   2  14        0.09        0.00      1.28 o 
  -2   2  14        0.07        0.00      1.25 o 
  -1   2  14        1.73        0.65      1.39 o 
   0   2  14        2.06        2.78      0.67 o 
   1   2  14        0.95        0.00      1.34 o 
   2   2  14        2.92        2.43      1.45 o 
  -5   3  14        0.03        0.00      1.43 o 
  -4   3  14        0.27        0.00      1.32 o 
  -3   3  14        1.04        0.78      1.35 o 
  -2   3  14        0.28        0.77      1.25 o 
  -1   3  14        0.15        0.48      1.24 o 
   0   3  14        0.78        1.84      0.90 o 
   1   3  14        0.00        0.00      1.35 o 
  -4   4  14        0.54        0.93      0.82 o 
  -3   4  14        0.55        1.02      0.89 o 
  -2   4  14        0.11        0.00      1.54 o 
  -1   4  14        0.01        0.00      1.65 o 
   0   4  14        0.85        1.04      1.05 o 
  -1  -5  15        3.20        5.29      1.00 o 
   0  -5  15        0.62        0.00      1.71 o 
   1  -5  15        0.58        0.00      1.83 o 
  -3  -4  15        0.18        0.25      1.46 o 
  -2  -4  15        0.28        0.00      1.38 o 
  -1  -4  15        0.06        1.62      1.29 o 
   0  -4  15        0.53        2.42      1.29 o 
   1  -4  15        0.62        1.74      1.36 o 
   2  -4  15        0.14        0.00      1.47 o 
  -4  -3  15        0.12        0.00      1.46 o 
  -3  -3  15        1.07        1.45      1.48 o 
  -2  -3  15        0.10        0.40      1.32 o 
  -1  -3  15        0.60        0.00      1.21 o 
   0  -3  15        1.83        2.60      1.32 o 
   1  -3  15        0.51        0.26      1.42 o 
   2  -3  15        0.01        0.60      1.22 o 
   3  -3  15        0.84        1.97      1.33 o 
  -4  -2  15        0.32        0.38      1.51 o 
  -3  -2  15        0.11        0.00      1.22 o 
  -2  -2  15        1.01        0.09      1.36 o 
  -1  -2  15        8.27        7.79      1.01 o 
   0  -2  15        2.83        2.26      0.78 o 
   1  -2  15        2.58        0.43      1.58 o 
   2  -2  15        0.00        1.67      1.29 o 
   3  -2  15        0.06        0.29      1.23 o 
  -5  -1  15        1.04        0.00      1.80 o 
  -4  -1  15        0.97        0.69      1.39 o 
  -3  -1  15        0.01        0.95      1.13 o 
  -2  -1  15        0.03        0.87      1.13 o 
  -1  -1  15        0.23        0.99      0.63 o 
   0  -1  15        2.88        2.00      1.24 o 
   1  -1  15        0.01        0.00      1.46 o 
   2  -1  15        7.56        7.57      1.22 o 
   3  -1  15        1.44        0.89      1.68 o 
  -5   0  15        1.06        2.03      1.43 o 
  -4   0  15        1.72        1.30      1.57 o 
  -3   0  15        3.38        2.11      1.56 o 
  -2   0  15        1.76        1.23      1.23 o 
  -1   0  15        0.28        0.00      1.33 o 
   0   0  15        0.35        0.71      0.88 o 
   1   0  15        1.50        1.48      1.35 o 
   2   0  15        0.75        0.00      1.43 o 
  -5   1  15        0.36        1.69      1.21 o 
  -4   1  15        0.08        0.67      1.27 o 
  -3   1  15        0.09        0.00      1.25 o 
  -2   1  15        0.35        1.59      0.74 o 
  -1   1  15        0.23        0.00      1.23 o 
   0   1  15        0.05        0.55      0.79 o 
   1   1  15        0.04        1.36      1.11 o 
   2   1  15        0.38        1.65      1.19 o 
  -5   2  15        0.15        0.98      1.22 o 
  -4   2  15        0.01        0.00      1.33 o 
  -3   2  15        0.30        0.00      1.36 o 
  -2   2  15        0.02        0.96      1.19 o 
  -1   2  15        0.36        0.09      1.30 o 
   0   2  15        0.61        1.10      0.68 o 
   1   2  15        0.60        1.20      1.33 o 
  -4   3  15        1.27        0.00      1.78 o 
  -3   3  15        0.02        2.25      1.13 o 
  -2   3  15        0.42        1.02      1.19 o 
  -1   3  15        0.02        0.61      1.35 o 
   0   3  15        0.07        0.32      1.03 o 
  -2   4  15        2.44        0.95      1.64 o 
  -1  -4  16        0.04        0.00      1.54 o 
   0  -4  16        0.84        0.35      1.38 o 
   1  -4  16        0.50        2.06      0.81 o 
  -3  -3  16        0.41        0.00      1.51 o 
  -2  -3  16        0.13        1.30      1.37 o 
  -1  -3  16        0.26        0.87      0.75 o 
   0  -3  16        1.35        2.21      1.33 o 
   1  -3  16        1.09        1.24      1.35 o 
   2  -3  16        0.01        2.29      1.27 o 
  -3  -2  16        0.06        0.00      1.38 o 
  -2  -2  16        0.03        1.76      1.14 o 
  -1  -2  16        0.18        0.00      1.25 o 
   0  -2  16        2.21        3.77      0.90 o 
   1  -2  16        7.33        8.46      1.14 o 
   2  -2  16        1.41        1.28      1.50 o 
  -4  -1  16        0.85        0.00      1.53 o 
  -3  -1  16        0.22        0.00      1.48 o 
  -2  -1  16        0.90        1.86      1.18 o 
  -1  -1  16        0.08        0.00      1.39 o 
   0  -1  16        0.64        0.00      1.44 o 
   1  -1  16        3.59        1.35      1.55 o 
   2  -1  16        1.86        2.57      0.97 o 
  -4   0  16        0.04        0.68      1.36 o 
  -3   0  16        0.02        0.00      1.35 o 
  -2   0  16        0.02        0.00      1.30 o 
  -1   0  16        1.38        0.18      1.45 o 
   0   0  16        0.04        0.00      0.94 o 
   1   0  16        0.16        0.00      1.32 o 
  -4   1  16        0.15        0.00      1.59 o 
  -3   1  16        0.58        1.81      1.28 o 
  -2   1  16        0.08        2.87      0.92 o 
  -1   1  16        0.07        0.00      1.35 o 
   0   1  16        0.44        0.55      0.93 o 
   1   1  16        0.00        0.30      1.33 o 
  -4   2  16        0.24        0.00      1.67 o 
  -3   2  16        0.19        0.00      0.75 o 
  -2   2  16        0.02        0.00      1.41 o 
  -1   2  16        0.05        0.00      1.72 o 
   0   2  16        0.48        1.44      0.98 o 
  -2  -2  17        0.09        0.00      1.40 o 
  -1  -2  17        0.16        1.83      1.25 o 
   0  -2  17        0.05        1.95      1.35 o 
  -3  -1  17        0.15        1.57      1.44 o 
  -2  -1  17        0.26        0.00      1.62 o 
  -1  -1  17        0.00        1.22      1.34 o 
   0  -1  17        0.42        0.00      1.67 o 
  -3   0  17        0.34        0.00      1.60 o 
  -2   0  17        0.72        0.00      1.63 o 
  -1   0  17        0.02        0.73      1.26 o 
   0   0  17        0.03        0.00      1.14 o 
  -2   1  17        0.13        2.98      1.18 o 
  -1   1  17        0.07        0.00      1.55 o 
                                                 
